# Supplementary material for: The Public’s Perception of Florence Nightingale’s Legacy in the Digital Media: A Critical Discourse Analysis
Source: Nurs Rep. 2024 Jul 24;14(3):1838–48. doi: 10.3390/nursrep14030137 (PMC11348171; doi:10.3390/nursrep14030137)
Supplement: Supplementary file 1 [file nursrep-14-00137-s001.zip]

Archive with 45 entries (43 files):
- Podcast transcripts/
- Podcast transcripts/1001 Classic Short Stories & Tales.txt
- Podcast transcripts/99% Invisible.txt
- Podcast transcripts/Bedtime History.txt
- Podcast transcripts/bitchin'.txt
- Podcast transcripts/Cautionary tales.txt
- Podcast transcripts/Dan Snow's History Hit.txt
- Podcast transcripts/Great Lives.txt
- Podcast transcripts/Hays Christian Church.txt
- Podcast transcripts/Health Sciences Additional Content.txt
- Podcast transcripts/heroesandheroines.txt
- Podcast transcripts/History Extra.txt
- Podcast transcripts/HomeschoolHistory.txt
- Podcast transcripts/Praying with the Saints.txt
- Podcast transcripts/Question of the Day.txt
- Podcast transcripts/RD Talks.txt
- Podcast transcripts/Risktory.txt
- Podcast transcripts/She Builds Podcast.txt
- Podcast transcripts/Spotlight.txt
- Podcast transcripts/The Boss Ass Bitch Awards.txt
- Podcast transcripts/The Effective Statistician.txt
- Podcast transcripts/The History Chicks.txt
- Podcast transcripts/The Nurse Blake Podcast.txt
- Podcast transcripts/What Will She Do Next.txt
- Podcast transcripts/Witness History.txt
- Podcast transcripts/Womanica.txt
- YouTube videos transcripts/
- YouTube videos transcripts/Episode 5 - Florence Nightingale.txt
- YouTube videos transcripts/Florence Nightingale - The Beauty of Diagrams.txt
- YouTube videos transcripts/Florence Nightingale - The Lady With The Lamp THE INCREDIBLE JOURNEY.txt
- YouTube videos transcripts/Florence Nightingale - The Lady with the Lamp.txt
- YouTube videos transcripts/Florence Nightingale - The Mother Of Modern Nursing I THE INDUSTRIAL REVOLUTION.txt
- YouTube videos transcripts/Florence Nightingale and her Crimean War Statistics - Professor Lynn McDonald.txt
- YouTube videos transcripts/Florence Nightingale at 200 - The British Library.txt
- YouTube videos transcripts/Florence Nightingale Biography in English.txt
- YouTube videos transcripts/Florence Nightingale Cartoon for kids.txt
- YouTube videos transcripts/Florence Nightingale is a Design Hero.txt
- YouTube videos transcripts/Florence Nightingale Revolutionizes Nursing (feat. Minka Kelly) - Drunk History.txt
- YouTube videos transcripts/Florence Nightingale THE HISTORY ROOM.txt
- YouTube videos transcripts/Florence Nightingale's Famous Rose Chart.txt
- YouTube videos transcripts/In the Footsteps of Florence Nightingale.txt
- YouTube videos transcripts/Nightingale Diagrams - Numberphile.txt
- YouTube videos transcripts/The Tragic Life Of Florence Nightingale.txt
- YouTube videos transcripts/What would Florence Nightingale make of big data.txt
- YouTube videos transcripts/WHO REALLY WAS FLORENCE NIGHTINGALE.txt
