# Supplementary material for: The Public’s Perception of Florence Nightingale’s Legacy in the Digital Media: A Critical Discourse Analysis
Source: Nurs Rep. 2024 Jul 24;14(3):1838–48. doi: 10.3390/nursrep14030137 (PMC11348171; doi:10.3390/nursrep14030137)
Supplement: Supplementary file 1 [file nursrep-14-00137-s001.zip › Podcast transcripts/bitchin'.txt]

The following podcast is a member of the great big owl family. I'm not qualified to do this woman and I shouldn't have chosen her for the podcast, and I'm sorry. There are so many issues. I don't even know history. I don't know about it. Because at school, I was like, this is boring. And I don't want to know, racially, there's a whole issue with her Mary Seacole that some white female historians seem very triggered by the idea that Mary Seacole might have been as great as far as I can go, if not better, and I'm dorm I'm dorm

but there you go. There you go. You are qualified and my interest in doing Florence Nightingale this has been awesome. By the way, every week we talk about someone my interest in why Florence Nightingale is good is because I thought we

might get a really sore throat suddenly, can I go and get hot vimto really hurts. I'm just soaking on a candy.

Yeah, I bet that sounds great on the old mic. Well,

I will just look on it for a minute and then I'll get rid of it. No, no, of course you've got for a minute. And then I'm going to read a Wikipedia Here we go. It's so long. When I got on Wikipedia. I was like I have made a huge mistake. I don't know. I was thinking you gave me lots of other options.

And he sent me a list of about 10 people and of all the people she picked the one person that I slightly put on well I put her on because Matt told me oh, you should do Florence Nightingale.

Do you know what this is though? It's kind of O'Neill indoctrination in British schools.

Well, there you go. I think that's that is why Matt suggested her and thought she was interesting to talk about and I do agree that

but do you know why I was like we should do Florence Nightingale because you like a lamp? Because I was like voodoo lady in the love dopey noise.

What? And then did you get it and you're like,

Oh, God, no. What have I done? Okay, here we

go. Florence Nightingale. 12th of May 1822, the 30th of August 1910. She died when she was 90 years old because she was Rouge was an English social reformer, statistician, and the founder of modern nursing, supposedly, Nightingale came to prominence while serving as a manager and trainer of nurses during the Crimean War, in which she organized care for wounded soldiers. She gave nursing a favorable reputation and became an icon of Victorian culture. Also, can we appreciate it? Everyone kept going to Crimea, and by everyone. I mean, two ladies went to Crimea to be nurses. And they set up these like specialist nursing units for all the British soldiers and then just left everybody else to die. That seems on brand. But yeah, basically, she was a nurse. She loved numbers. And I think part of the reason she's, there's lots of reasons she has become such an icon. She was white. She was rich, but also shocked anyone. She never shanked anyone apart from my theory is all of the soldiers that then she she cured. She was a big old Whoa.

I don't think you can say that. She was a Florence Nightingale was a big old hire. I don't I don't think you can say that canceled, canceled.

I think she was though. What What?

What is your evidence?

So I sent me a video last night that was watching about Florence Nightingale that was weirdly kind of sensual, where she was like explaining about her history.

And then I can only watch one minute of that,

too aroused. And then she went into the like ward with all the men and it was like and she used to sit with the men for hours and stroke them and touch them and she shocked all the man she was a hoe.

I don't think she was a home. I think she liked being the source of comfort for them. I don't really think it was I don't think she was riding cow girl in the hospital.

I actually think it was the opposite. I think that she was not sexually attracted to men, or at least she was not in any way interested in forming a traditional relationship with them while she and that is of the time as well. Everybody wanted to get married. Everybody assumed that the person that she would serve would be one man and instead she was really determined that her lot would be all men. Because she's a hoe

a hoe with her. affection and care flow

the Whoa, lady with the ass. What's the word for lamp? That sounds like

lady with the labia. Very good. Oh, we doing? Are we doing a good thing by calling ever Whoa, just by doing this show.

I asked myself that a lot. Can I do a shout out? Yeah, I would like to do a shout out to Claire Williams, who suggested that we did Jamie Oliver. And forgot to give her a shout out on the Jamie Oliver app. So thank you, Claire.

That was a great shout. I enjoy doing that episode because I did my real Search. And it wasn't really hard,

like Florence Nightingale like flow there. Whoa,

I'm having a good time.

Lady with the lab, I really enjoyed watching the Horrible Histories on flow. And Whoa,

yeah, so maybe I should just stop panicking and just let you talk because you've done your research. So that's fine.

Well, I watched the Horrible Histories, which was actually really great, because it wasn't really about Florence Nightingale it was more about Mary see call. And it was a debate between the two of them about why Mary Seacole had been forgotten from history. And when Florence Nightingale had been remembered, and I thought was very informative, and particularly as it's for Kitty's was really good. That's my analysis,

there was a really worrying bit of the Wikipedia page that was talking about. I mean, obviously, Mary seca will have faced a lot of racism as she would now but back then, even more explicitly, and that doesn't seem to be factored into much of people just like, Yeah, but Florence was better. And it's like, Okay, but why is this even the discussion? Why does she have to be compared? Do you don't I mean, it's just like a weird, weird obsession to have.

Yeah, for one person. I think it's because the reason that Florence Nightingale is famous is because historians made it about her being the founder of nerve, right,

yeah. And I know, the people are like, is that really accurate? Maybe some other people were helped as well, that's the thing. It's like, we're so obsessed with finding a narrative in history that we can't accept that, like many things are true. Like, it's not, it's never one person who's responsible for one thing entirely. It's, you know, it's so many different factors and things that happen. And even if it is one person who's responsible for something, they were influenced by hundreds of other people in their life, that led them to make that specific decision

totally, and Mary thecal for I mean, in case anyone doesn't know, she was a Jamaican born British nurse who also went to the Crimea, like Florence Nightingale did and she founded this thing called the British hospital. And she was, I think she was known as Mother SQL, because she was very similar to Florence Nightingale. And, in fact, people argue that potentially, she was more daring, because she actually went out directly onto the battlefield to perform operations and to do her nursing. But Florence Nightingale, when she returned to Britain, had, there had been this huge trust fund set up in her name that had raised huge amounts of money. And that allowed Florence Nightingale to then set up the first nursing school in the UK, and to train nurses. So the legacy of Florence Nightingale is bigger, but only because she was white. She was privileged a lot more money behind that. She had people waiting home saying we love you flow the Whoa.

And it doesn't necessarily mean that that's the thing, like why does one have to be better than the other? Can they not just be different? Can they not just have done different things, and both have been great. But anyway, what I was saying about the Wikipedia page was that there apparently there's like this history of the rivalry or whatever, which I know absolutely nothing about. But there was one occasion where Mary Seacole needed a bed for the night and Florence gave her one because she was on our way to somewhere else. But Mary wrote about how when she tried to join the nurses who Florence was teaching or whatever she was turned away. And she wrote that she thought that was because of racism. And then Florence had written about how she was she made men drunk. And that was like part of her nursing was like giving men alcohol. And basically insinuating that she was a bit of an alcoholic, which I don't know anything about.

Even back then women were pitted against each other. And white women in particular seem to not be doing a very good job of being inquisitive nothing. Oh, god, it's

I guess it's just such a human thing to create in groups and out groups. And

both are the myth of the individual. Like, I do think Flo Jo, was I need to stop calling it that. I do appreciate that. That's not very feminist. I'm so sorry. But I don't think it's a bad thing. Anyway, she, I'm not saying she had savior complex, because everything she did was amazing, and a lot of the stuff but you do have

to have a bit of a savior complex, I think to then put yourself through there definitely

sense that she was an image and she was a name in the way that, you know, isn't a human. I don't know if it's nature or societal. But we continue to have now where it's like there is a leader of all the nurses and again, in this very sensual BBC clip that I was watching. She sort of was leading this army of nurses and she was the person at the front and everyone was behind her or doing interpretive dance. But she I think that there was definitely an idea that if Mary was a competitor she didn't wasn't necessarily very kind to her and and No Mary wrote about her in her and her autobiography being that she was very sort of stern and cold. And but she, I think a lot of people did feel that way about her. In general. She wasn't like this very nurturing buzzer me. So I was amused about why am I being so?

Are you you want to have sex, please stop with me.

But she she definitely wasn't known as this very she was known by her nurses as being quite hard and quite strict and quite disciplined. But with the soldiers being very nurturing and very hand holding, which I'm not saying it's internalized misogyny, but it is interesting that it was a way that she treated women and that there was a way that she treated

Yeah, she clearly didn't have that many close female pals, pals. She had a she had a few who she had, like, very intense friendships with but her life did seem to be she I think she wrote that, like women had basically never done anything for which, I don't know, there was like 1000s of nurses who followed you and did everything you told them to do so.

But I can't. If I lived during that time, and I looked around and all the women I knew were getting married. And we're interested in really domestic things.

And just being a simp simple kids and then choose all these since you'd think

it was you wouldn't be completely aware of all the structural reasons that that was the case. And you'd be like women are an egg. I can find the best

one. But because I can see what's going on. I'm not like other girls. I'm not like other nurses.

She do you think she was in a relationship with that woman? Who was her kind of mentor? Or am I just reading sexually into everything?

She just have lesbian energy, for sure. I just watched a really great video essay by contra points. Who I think I must have told you about her at some point. But she was talking about in this video, she comes out as a lesbian, basically. And talks about compulsory heterosexuality. Have you ever heard about this as a thing? No, just that basically, like women are so we're so indoctrinated to, like socially, the script is that we marry a handsome man. And then we're like, favored by society, and probably explaining this really badly. And so a lot of the time, when women think that they're attracted to men, it's more specifically that they like, want the approval of society at large.

That makes sense. Yeah, that's really interesting. I think as well, if you were all lesbians. Yeah, I think that's such a because I don't know a lot of my queer female friends have come out a lot later. And I was talking to one of them who were saying part of the reason as well, that there's there's definitely that kind of societal thing, but also, with sex, like there's this kind of assumption that you're not going to enjoy it. Even if you're heterosexual having sex with a man like I think maybe less so for generations coming up. But I definitely remember, you know, at school that was the kind of given that that it was for the pleasure of the man rather than for the pleasure view. So you weren't even necessarily thinking about what you were enjoying or what you were attracted to or into. And I think no, you're thinking

about you being desired. You're not thinking about desiring someone else. Exactly.

Yeah, of course, is going to get in the way of you actually working out what you're, you might not even think what your own sexuality is. You're just

Yeah, well, I don't think I know what mine is. Like, I still think that I don't know. Because it's like, I don't know, you're you're asking I guess it's just relentless, isn't it? Like, being desired as a subject?

So before that I could object it sounds like you're saying God is just so relentless, being so desirable. It is totally steel. It is.

It is. I am joking. I mean, as a as a woman, yeah, yeah.

And maybe if we were all in the wild, we'd just go around humping locks and stuff. I think that maybe would be my sexuality. If I was in the wild, I'd be interlocks.

Yeah, I think I'd be having sex for berries. And we we would just, we would hump logs and we would have a business that was like whittling logs with pleasure. We would make the first we will be the mothers of masturbation that's what they call us.

It is interesting how many women through society had that kind of chaste image in order to just get shit done? Because it was like it was a distraction. It was a thing that it would hold them back in some way. And they they knew

if you are into man, it's not really in that in those times. It's actually much more of a trade isn't it? You're you become the property of somebody else. Marriages makes you powerless and also it makes you duty add to it makes you completely at the beck and call of that other person your job becomes looking after the domestic and looking after the man and looking after the family. I know that's really obvious. But you're right you just her whole thing. Florence Nightingale, his whole thing was that she wanted to do more for more people, which is why I jokingly call it flow the hope because I obviously don't think she really was but I do think she really wanted to help more people than just one man in her life that she was kind of kitchen tied to and that definitely

had a vision for what she wanted to achieve. And she knew she could only do that really by being a hoe, embracing the whole world, rather than just one person. I think now it's easier in that way. Because we have more of an understanding of like, just to be with one person doesn't mean that you are totally devoted to that person. You can't have your own independence and freedom and also

someone invented the dishwasher. Like that's just things like that, that we completely take for granted that have revolutionized the world for women and the vibrator. I mean, there's your log that someone really matched on that on that log idea.

I don't mind a log I get you on for Christmas. A nice textured one.

Be careful not to get splinters. But this is so so I found that the Parisien hostess Mary Clark, who potentially I don't know if there was what's her girlfriend, potentially so she was she was a hostess, who, who lived with her family while they were on tour. And Florence Nightingale really liked her because she did not care for her appearance appear appearance. She didn't care for her appearance, and she was incapable of boring anyone, is what it says on Wikipedia her behavior was said to be exhausted, exasperating and eccentric and she had no respect for upper class British women, whom she regarded as generally inconsequential.

Just Miriam Margolyes.

She, but she seems to have been like a real so she in Florence would remain close friends for 40 years, despite their 27 year age difference. Clarke demonstrated that women could be equals to men, an idea that Florence had not obtained from her mother sassy on the Wikipedia flows mum, but but pretty gay isn't. It's pretty gay. It's pretty gay. And it all seems gay. It's interesting that it's that classic story as well of the very privileged woman, realizing that her own privilege is part of the problem and wanting to slightly rid herself from her upper class roots, which I do think is honorable like she did go to the Crimea, and she did get down and dirty and scrub those floors. And she had everything at her fingertips in the UK. She was from a very affluent family. She just had a really nice house. And a nice dog. She

did get like I think it says that she got like 400 pounds a year from her dad, which I think was like equivalent to 40,000 pounds nowadays. Nice. So that basically allowed her to go off and do whatever she wanted to do to help people

it's the classic like gap er thing, isn't it of like, you know, I don't want to be tied to my really rich family but I will also use their money to go and like better myself and have a nice get PR I'm not saying that float started girl going and helping all those men it was it started somewhere.

Maybe I'll become a nurse, I would be the worst nurse ever.

You wouldn't be great. Why do you think you'd be the worst?

Because depression radiates out of my every poll.

I think that there are some nurses who are like that. I like that. Yeah.

I wouldn't want to be like that. I wouldn't want me at my bedside. Which is upsetting because I do have to go to sleep with myself every night.

God, that's great. Well,

that's what I have to offer. So if you don't like it, why don't you go and do the podcast with

Maria Margolis.

Yeah, you know her. You do actually know her? Yeah, she's a legend. I wish you could tell that story that you tell me. Which one?

Oh, the one. Honestly, she does. No, I mean, she.

She wouldn't try and sue you or anything. She just be like, Yes, I did it. And what? She will give a fuck she

is she is everything that you'd expect her to be on more. Absolutely. Living Legend. Have you heard her

at what she said about JK Rowling? No. Oh, she said that. Like, someone asked her what she thought of trans rights. And she was like, Well, everyone should be allowed to be whoever they want to be in. If someone wants to be a woman. Well, you can't be a fascist about it. Just

Did you hear everyone? Luther boos podcast? No. Is it good? Oh my god. Everybody stopped listening to this and go and listen to me. Mary Margaret, it's the under under Louis. It's called something like I can't remember just typing their way through into BBC sounds. It is such a good listen. She says that she had her first orgasm when she was three. Oh god, god,

she's so special isn't she is one of a kind. She is a one off person who's simultaneously like really rational for also completely from another

world. You know what it is? It's kindness. Ultimately, that's what it is because I think all of her eccentricities are there, whether created or natural, but they're there to put you at ease and to make you feel sane and to make you laugh and to make you feel comfortable. And I think that's what makes us so specialists. Sometimes people are eccentric for their own, you know, for people to look and admire them. And I really don't think it's that I think it comes from kindness and wanting everybody to feel

okay. Their own quirks are okay.

It's beautiful. I'm gonna cry.

So lovely.

Isn't it? Don't cry friendly. The whole world was like her be funny. Yeah. Okay, oh,

well. I've run out of things to say. So

thank you so much. That was Florence Nightingale and we appreciate your listening ears. And please do get in touch anytime with us on App bitchin pod.

Yeah, thanks for all the messages and if, if you lovers do leave a review on the iTunes I'm told it does help. I don't know why.

And there are some fascists on there who really don't like the way any of the things we did about Tommy Robinson they were not fans.

Yeah. So if you'd like us want to support us do leave review send help.

Bye bye. You've been listening to a podcast by Tilly steel and Palombo news it was by Dave grip and our artwork was by W. Great paid out
