# Supplementary material for: The Public’s Perception of Florence Nightingale’s Legacy in the Digital Media: A Critical Discourse Analysis
Source: Nurs Rep. 2024 Jul 24;14(3):1838–48. doi: 10.3390/nursrep14030137 (PMC11348171; doi:10.3390/nursrep14030137)
Supplement: Supplementary file 1 [file nursrep-14-00137-s001.zip › Podcast transcripts/Cautionary tales.txt]

the grand barracks of Scutari in Istanbul, was said to be the largest in the world when they were completed in the 1820s. On the 1850s, a grim war would turn them into the world's largest hospital.

To inexperienced eyes. The Scutari buildings were magnificent. To us. In their first date, there were truly whited sepulchres test houses.

Those are the words of a British nurse named Florence Nightingale. She sailed out to Istanbul during the Crimean War. A pointless conflict between Russia and Alliance, including the British Nightingale arrived late in 1854, the small team of nurses their task was to assist in the care of wounded British soldiers coming back from the battlefront to the hastily converted barracks hospital at Scutari. What did they discover waiting for them?

Oh, you, gentlemen of England can have little idea from reading the newspapers of the horror and misery of operating upon these dying and exhausted men. That this is the kingdom of Hell, no one can doubt.

Within days of her arrival with fewer than 40 nurses, hundreds of casualties started arriving every day from the fighting in the Crimean peninsula. These men were bleeding from abdominal wounds. Their face is black with gunpowder and mud, their bodies crawling with vermin. After each man died, he'd be stitched up in his own blanket and carried to a mass grave, making space for the next to take his bed. As for the hospital itself, Nightingale was appalled by the conditions and the shambolic organization. The heating system didn't work, and there was no clean water. The Army supply chain sent the wrong equipment to the wrong place at the wrong time as a matter of routine, and they also seem to delight in refusing to deal with Nightingale, a woman in a man's world.

No mops, no plates, no wooden trays, no slippers, no shoe brushes, no blacking no knives and forks, no spoons, no scissors that the cutting of men's hair, which is literally alive. No Basin's no toweling, no chloride of lime.

What unfolded that winter was a catastrophe. In January 1855, the British Army in Crimea lost one man in 10 to the ravages of diseases such as dysentery and cholera. Many of them died at the hospitals in Scutari, infectious disease, tore the British army to shreds. Back in the UK, the reputation of the generals and politicians was also in tatters. One figure alone emerged with reputation intact. Florence Nightingale, the leader of the nurses in Istanbul, was celebrated as the lady with the lamp, a near religious icon of gentleness and dedication, and the most famous woman in the British Empire, except Queen Victoria herself.

There is not one of England's proudest and purest daughters, who at this moment stands on so high a pinnacle is Florence Nightingale.

The soldiers loved her to

see if there is any angels on earth she is one. What glory to see a delicate form gliding about amongst hundreds of great rough soldiers, and to see the looks of love and gratitude that they cast on her beloved face. It will be a brave man at Darien Souter for would not give a penny Ferris chants.

In May 1855, with conditions at her hospitals improving, Florence Nightingale sailed to the front in Crimea, where she was moved, both by the spectacle and by the devotion of the men.

The men of the 39th regiment turned down against Florence Nightingale, three times three. As I rode away, there was nothing empty in that chair.

Florence Nightingale was becoming a saint. But the battle with disease that had shaped her reputation was about to take a sudden turn on the 13th of May, a few days after arriving in Crimea. Just a day after her 35th birthday. She collapsed. The room was quickly spread around the British army. Florence Nightingale was dying. I'm Tim Harford, and you're listening to cautionary tales. Even today, it is as a nurse that Florence Nightingale is revered in Britain. 25 years ago, my mother took her last breath. In a nightingale hospice, nightingales face adorned British banknotes, and the front cover of magazines during the COVID 19 pandemic. All hail the handwashing queen and we even named our emergency COVID hospitals, the nightingale hospitals. Nightingale is the ultimate nursing icon. It's as though she had died the day she collapsed in Crimea in May 1855. At the age of 35. Her mission as a nurse had been accomplished her march to heaven was assured there was nothing more to be said. Which is strange, because despite the trauma and the sickness staying with her Nightingale lived until she was 90 years old. And she didn't bask in her celebrity nor retire to her country home. She had a much bigger battle to fight. One woman and a handpick team of geeks, versus the entire military and medical establishment of the country with hundreds of 1000s of lives at stake. That huge fight is what this cautionary tale is about that, and the strangely modern weapons she used. Because Florence Nightingale was not only a nurse, she was also and I mean this as a most sincere compliment a total nerd. She became a statistician, the first female Fellow of the Royal statistical society and an honorary member of the American Statistical Association. She was a master of data visualization. If you wanted to be dismissive, and some people do. You'd say she was very good at drawing pretty diagrams. But those pretty diagrams change the world. This is the story of how to fight for a public health revolution. Armed with a souped up pie chart, I don't need to tell you how ubiquitous data visualization is. Everywhere we look. Whether we check social media, turn on rolling news, or flip through a newspaper. We see graphs and charts flashy pictures of data designed to persuade us of something. They're not just decorations. These graphs push and pull us into taking high stakes decisions. COVID-19 reminded us of just how high the stakes can be. People have lived or died because of the decisions they've made after looking at a chart on Facebook. That's why I wanted to understand what Florence Nightingale did with graphs and how she did it. But the deeper I went into the Florence Nightingale archives, the stranger the story became and it raises a question. If graphs are so powerful, shouldn't we worry about how that power is used?

From the hospital and Scutari Florence Nightingale had tirelessly lobbied for support and assistance, expertly dealing with the press and her political contacts to get what she needed. And in March 1855 came a turning point. A Sanitary Commission arrived from Britain with the task of cleaning up the hospitals in Scutari. There was a lot of cleaning to do. Over the following weeks, they discovered that the drains leading away from the barrack hospital were blocked, effectively meaning that the hospital sat on a cesspool. The main water pipe supplying part of the hospital was blocked by a decomposing horse. Two dozen more animal carcasses were found on the hospital site. Prefabricated privies had been built in the central courtyard, but excrement was leaking out of the trench beneath them and into an adjacent water tank. By late March, the army was carrying out the Commission's recommendations, clearing and flushing the sewers, cutting air vents in the ceilings, removing rotten wood floors and white washing everything.

A Sanitary Commission is really doing something and has set to work burying dead dogs and white washing walls to prolific causes of fever.

The death toll was far lower after the commission had done its work. And before it was a perfect example of what could be achieved to save lives with simple cleanliness and keeping sewage away from the water supply. And Nightingale did not forget the lesson. When Florence Nightingale returned from the war, Queen Victoria summoned her for a royal audience.

Ah, Miss Nightingale, Your Majesty, we have heard so much about you.

Nightingale didn't think much of Victoria.

She is the least self reliant person I've ever known.

But the Queen could be useful to her. Florence Nightingale had returned from the kingdom of hell with a mission. She wanted to make sure the awful toll of disease in Scutari never happened again in any British hospital anywhere in the world. So Nightingale persuaded Victoria to support a Royal Commission investigating the health of the army. As a woman, Nightingale was unable to sit on the commission herself. But she assembled her geek allies and worked behind the scenes to figure out the problem. She turned down Queen Victoria's offer of a suite at Kensington Palace, there would be far too many visitors. Instead, she took rooms at a low rent London hotel. So what had been the underlying cause of the death toll in the Scutari hospitals? to modernize? The answer is obvious. disease spreads thanks to poor hygiene, poor ventilation and contaminated water. And the hospitals in Scutari suffered from all three, it was not so obvious to Nightingale germ theory didn't exist in the 1850s. Although the science was mysterious, Nightingale was one of a group of Victorian thinkers who were convinced that one way or another good sanitation should help with her ally, the great statistician William Farr, she assembled and examined the data. Far a nightingale became convinced that wherever they looked premature death went hand in hand with open sewers, bad ventilation, and unclean conditions. It wasn't just about the Crimean War. It was an ongoing public health disaster in barracks, civilian hospitals, and beyond. The pair began to campaign for better public health measures. And here, the epic battle was joined, they faced powerful opposition. The government didn't want an embarrassing report about the Crimean War, already regarded as a fiasco. The queen, of course, was an instinctive conservative whose idea of reform was to replace one overpromoted bureaucrat with another. And neither the army nor the medical profession cared to take instructions from a woman, not even the angel of Scutari, Florence Nightingale. In any case, they believe she was surely wrong. A couple of years after the end of the Crimean War in 1858, the Chief Medical Officer John Simon, acknowledged that contagious diseases such as cholera and dysentery were a cause of premature death in every civilized country, but that they were practically speaking, unavoidable. These diseases just happened, said John Simon, and yes, they killed people deal with it. And don't take any lessons from Florence Nightingale. Nightingale was outraged at the complacency, the deaths from disease in British army barracks were criminally high. It was just as bad she said as

it would be to take 1100 men out upon Salisbury playing and shoot them.

The same for civilian hospitals, private homes, slums. All over the country, men, women and children were dying, and self satisfied men like John Simon insisted that these deaths were practically speaking, unavoidable. The chief medical officer, the generals, and the entire British establishment stood against her. Her geek sidekick statistician William Farr, warned her to be careful. Well, if

you do it, you will make yourself enemies.

After what I've seen, I can find my own guns.

And the 19th century heroine had a 21st century weapon. It was a diagram.

I'm Willa Paschim, the host of decoder ring slates podcast about cracking cultural mysteries. Like where did the idea of a Karen come from? She's anti Vax. She's usually a Christian. She's always like, how was it possible that the word mullet didn't exist until the early 1990s? Are you just saying that we have we didn't have a word for it? It just is existing out here with no label. Right now there's a brand new season of the show out with a whole set of new stories. Like what happened when a soap opera dramatize a rape trial in the early 1990s.

She then said So can I ask you something? Why do you think it's okay to rape people?

And who killed the Segway Personal scooter?

I was very cagey about it. Because probably whatever had happened was my fault.

Subscribe to decoder ring on Apple podcasts or wherever you get your podcasts.

History is littered with tragic stories from which we could all learn lessons. Why did the finest army in medieval Europe end up defeated and drowning in the mud amidst a hail of arrows? What allowed a tiny change in a hotel's blueprints to go unnoticed, sending tons of concrete steel and glass crushing down on guests who would let their child play with the controls of an airliner? And how did an award winning choreographer and a rock music mega star come close to opening the worst Broadway musical of all time. I'm Tim Harford, host of cautionary tales, the podcast that looks for the valuable lessons in the greatest mistakes, disasters and fiascos of the past. Some stories will delight you, others may scare you, or make you wiser. In addition, I've created five cautionary tale shorts available exclusively to Pushkin plus subscribers, sign up for Pushkin plus on the Show page, in Apple podcasts, or at pushkin.fm/plus. So join me every other Friday from March the 25th onwards for cautionary tales. Find us on the iHeartRadio app, Apple podcasts, or wherever you get your podcasts.

It's not an accident that these days were surrounded by graphs and charts. They're the sweet spot between solid statistical evidence on one hand and shareable gifts and filtered photos on the other hard data plus striking images. Scientific evidence backs up what any news editor or social media consultant will tell you. Graphs attract attention, and they persuade people. Researchers at Tufts Visual Analytics lab found that people formed an impression of a graphic within 500 milliseconds, just half a second. That's far too brief to understand what the graph is about. But it's not to breathe to think, what a mess or Ooh, shiny, we respond to images without conscious thought. Another team of researchers data scientists at New York University showed people evidence about practical policy questions. For instance, does a high corporate income tax drive jobs overseas? Or does prison work as a deterrent? Sometimes the relevant data was in the form of a table and sometimes in the form of a chart, unless people already had a strong position on the subject. The charts were much more persuasive than the tables. If you saw a chart, you were much more likely to change your view. That seems obvious today. It wasn't obvious in the 1850s statisticians were much more likely to present their data in the form of a table, even if the tables sprawled across page after page. Beautiful Design was thought to be superfluous. Florence Nightingale, not for the first time in her life banked to defer. She would create a graph so compelling that the British establishment would have to bow in acquiescence. The graph in question is titled,

diagram of the cause of mortality in the army in the east.

It was published in 1859. The year after Dr. John Simon declared that death from infectious disease was practically speaking, unavoidable. Now, I'm going to try my best to describe this image. I've seen an original printing up close in the library of the Royal statistical society in London. It's amazing, but you can find copies online. The first thing you would see, say if you were showing the graph for 500 milliseconds is that it consists of two pale blue spirals, one larger than the other. Look more closely and you see that each spiral is built of 12 equally angled wedges, like the hours of the clock. Some of the wedges are small, clinging near the center. Others sprawl out hugely which is what gives the diagram this sense of spiraling in or out. The rose diagram is a beautiful image, but describes some horrifying numbers. Each of the wedges represents the deaths in a particular month, and the two circles describe the loss of life over two years from April 1854 to march 1856. The first circle spirals out like a snail October is not to grave. November when Nightingale arrived at the hospital and Scutari is worse, December is worse still, January and February are awful, swollen wedges of blue so large that they threatened to bleed off the edge of the page itself. In the center of the diagram, a tiny black and red wedges. They indicate a handful of deaths from miscellaneous causes and from wounds. The huge blue wedges show the overwhelming death toll from infectious diseases. No one ever made a decision because of a number. They needed a story. So said Daniel Kahneman and Amos Tversky, the two psychologists whose collaboration would win carnem And a Nobel Prize after Tversky his death and Florence Nightingale's diagram, more than anything, is a story. The first half of that story is a catastrophe. But the second circle continues the narrative in April 1855, just after the Sanitary Commission arrived in Scutari, the change is dramatic. The circle is much smaller, and while the first circle spiraled outward in an ever worsening death count, the second circle shrinks inward. As the casualties dwindle. It's a tale with two hearts. After the catastrophe comes the redemption in between the two of them, flushing out the sewers casting away the dead horse disinfecting the hospital buildings. In 1858, John Simon the chief medical officer had declared that death from infectious disease was practically unavoidable. In 1859. Florence Nightingale's graph said, that's a lie. Not only a deaths avoidable, but with simple practical measures, the army had avoided them. Those two pale blue circles delivered a powerful two part payload. John Simon and his allies felt the force of both barrels. As Nightingale explained to an old friend, an influential politician.

Whenever I am infuriated, I revenge myself with a new diagram.

The graphs and the rose diagram in particular, were part of a deliberate strategy. In another letter to the same friend, written on Christmas Day 1857. She sketched out a plan to use data visualization for social change. She declared her plan to have her diagrams glazed framed and hung on the wall at the army, medical board and War Department.

This is what they do not know. And did ought to, she added, none but scientific men even look into the appendices of a report. And this is for the vulgar public. Now, who is the vulgar public who has to have it? The queen, Prince Albert, all the crown heads in Europe with the ambassadors or ministers of each all the commanding officers in the army, all the regimental surgeons and medical officers, the chief sanitarians in both Houses of Parliament, all the newspapers, reviews, and magazines.

nightingale's visual story was impossible to ignore. Opinions started to shift, Parliament passed new laws, doctors adopted new practices. Nightingale understood earlier than most, that a chart has a special power But I can't just end this cautionary tale there on a happy note, because perhaps charts have a little too much power

our visual sense is potent, so potent that we even use the phrase I see as a direct substitute for I understand. Seeing can be believing, but seeing can also mean fooling yourself. Edward Tufte a, perhaps the most influential graphical guru alive, understands the power of visual explanation as well as anyone. His books include envisioning information and beautiful evidence that we can envision misinformation to, and it can be just as beautiful and we can now share it with a click in mid March 2020, as we were just beginning to grasp the enormity of the unfolding pandemic, Eric Fagles, being an epidemiologist with a large following, and a quick fire style fired off a graph from the Centers for Disease Control with a warning

newsflash for young people. You are not invincible. You're just as likely to be hospitalized as older generations. Even CDC says so.

But the CDC graph didn't show that at all. It showed that vastly more over 45 than under 40 fives were in hospital. But it was easy to miss understand the graph if you didn't look closely at the tiny tiny labels on the axes. And who looks at the tiny tiny labels a and so an epidemiologist who should have known better but was just a little too eager to tweet unwittingly spread misinformation to his 300,000 followers. It gets worse. A few days later, the right wing pundit and Coulter tweeted a pair of graphs and the comment for people

under 60 Coronavirus is less dangerous than the seasonal flu.

But the graphs showed the precise opposite of coulters claim COVID-19 was about eight times as deadly as flu for people in their 50s and five times as deadly for people in their 30s and 40s. It's like tweeting a picture of a cow next to a cat with the title

cows are smaller than cats absurd.

Except coulters up is down message was retweeted more than 11,000 times within a few hours of each other to Twitter influencers, one overplaying the risk of COVID and the other underplaying it, were tweeting graphs that they hadn't understood. It didn't seem to stop those tweets going viral. All too many people seem to think any claim with a graph attached must be true. People make life changing decisions because of graphical misinformation like this, quitting a job in fear, but in fact, the risk is low, or recklessly exposing others to deadly risk because they've been told the virus is fake news. It turns out that data visualization is a dual use technology. It can be a tool, or a weapon. Florence Nightingale was perhaps the first person in history. To grasp that a well designed graph based on solid data can be remarkably persuasive experience has taught us the unfortunate lesson that a badly designed graph, or graph based on flimsy data. While they can be remarkably persuasive to

no such thing as a fish is a British podcast in which four dorks have a wide ranging fascinating and funny conversation about the most interesting facts they found out that week. The show's regular guests are Dan James and an Andy. They met to their work on the long running BBC Comedy Show QA, where their job is to find out unusual information about every topic under the sun. And the podcast is hilarious, informative, and a joy to listen to. No such thing as a fish will simultaneously make you laugh and make you better informed on all sorts of subjects, from astronomy to Antarctica, and from zebras to Zeus. And it's not just a trivia podcast. It's very funny indeed. The hosts have a great chemistry together, as well as big name guests such as Tim Minchin Sandi Toksvig, Mary Roach, Rhys Darby, Stephen Fry, Shapira, or sandy Stephen Dubner, Michael Pailin and Eddie is odd. But the shows are all brilliant, informative and hilarious whether there's a guest on or not. I love the show, and listen to it every week. My children love it too. I've paid good money to see it live at least three times. It is brilliant. Every single episode you'll learn dozens of new facts So you'll want to pass on to everyone you know, facts such as there are nine hammocks on the moon, Harry Houdini had a dog, which was also a professional escape artist, the world's longest waterslide is 20 times longer than the world's shortest river. And there is a single termite mound in Brazil, which is the size of Britain. Try listening to no such thing as a fish available wherever you get your podcasts.
