# Supplementary material for: The Public’s Perception of Florence Nightingale’s Legacy in the Digital Media: A Critical Discourse Analysis
Source: Nurs Rep. 2024 Jul 24;14(3):1838–48. doi: 10.3390/nursrep14030137 (PMC11348171; doi:10.3390/nursrep14030137)
Supplement: Supplementary file 1 [file nursrep-14-00137-s001.zip › Podcast transcripts/Dan Snow's History Hit.txt]

Hello and welcome Dennis knows history here in the UK we're opening big new hospitals to cope with the large number of increased intensive care patients expected as a result of the COVID of the corona pandemic. When they were looking for a name for those hospitals, there was really only one candidate. Britain is very proud of the role that Florence Nightingale played in global public health. She was a woman who rose to prominence as a nurse during the Crimean War, but forgotten about her careers the extraordinary impact she had after that war in improving the sanitary conditions and public health of Britain. Today, the nightingale hospitals dotted around the UK are providing life saving work staffed by men and women who owe a huge amount professionally to Florence Nightingale. I'm lucky enough to have talked to Lynn MacDonald. She's both a university professor but also an activist and a former member of Parliament from Toronto, in Canada, which is the town my mum comes from. She's very active in propagation the memory and interpreting the work of Florence Nightingale. And it was a great chance to talk to her at the height of this pandemic, about what we owe to that remarkable 19th century healthcare pioneer to listen to other episodes of this podcast without any adverts to support everything we're trying to achieve here at history hit or to watch hundreds of history documentaries that we've got on our History Channel, Peter's got a history hit.tv It's like Netflix, but it's just the history, audio, and video. And you can go there and if you use the code pod one pod one, you get a month for free in the second month, just one pound, euro or dollar. So you can listen and watch to as much history as like for two months, there's one pound Euro dollar in all by which stage hopefully the lockdown will be a memory. And hopefully, the curve will have flattened until such time as we don't need these remarkable Nightingale institutions helping to keep us safe. In the meantime, everybody. Enjoy Lynn MacDonald.

Lynn, thank you very much for coming on this show. I'm pleased to be with you. Everyone in Britain is talking about Florence now to get the moment because her name has been given to this new super Hospital in London, which has been built to cope with the extra cases. Can you give me a little bit of background who was this person finds nice girl.

Well, she had a call from God she believed to serve and she saw that to save lives. And she wanted to work but she came from a family where ladies don't work. And so she wasn't allowed to nursing was considered the status of a kitchen maid. And they certainly didn't want her to do that. So she traveled and she learned a lot and she attended a deaconess training school which didn't teach her nursing, but did give her some experience in in hospitals. And she was then the superintendent of a very small hospital in Upper Harley Street. And she knew Sydney and Elizabeth Herbert. He was the junior war minister at the time. And he is the one where there was a lot of publicity about how bad the conditions were for the British Army in the Crimean War, and that the French army had Sisters of Charity, and the British didn't. And so there was a public outcry. And they demanded that nurses be sent and Nightingale led that team and Crimean War hospitals had terribly high death rates. This is why it's so very interesting to make the comparison with what we're going through now with Coronavirus because they had high death rates. But what happened there was that the death rates were brought down and they were brought down dramatically. And they were brought down by bringing in strong sanitary conditions. And that was done by the Lord Palmerston government and US government not the government that had sent the army to the Crimean War in the first place, but its replacement because of the terrible mismanagement of the ward and the Sanitary Commission went and it was headed by Dr. John Sutherland, who became nightingales ally for the rest of her life, and a civil engineer. And they cleaned up the sewers and toilets and got out the dead horses from the water supply. They were terrible conditions. But what's very relevant to Nightingale between nightingales work and nowadays, interestingly enough, her hospital at the Crimean War was 4000 beds. And that's what the NHS Hospital in East London in the docklands could turn out to be. And Nightingale was a symbol of hope she made changes. She saved lives. And it's a very good name for the Coronavirus, temporary hospital

was fine Nightingale, just using knowledge that was fairly widely available at the time and just applying it to these terrible field hospitals in the Crimea, or was she herself innovating and working these things out?

It's a little bit of both. There were differences of opinion. The Army Medical Department that is the official War Office Department, led by DOD doctors, they did not pay nearly enough attention to sanitary conditions. And indeed, if you look at their official report, they've got all these charts about climate, meteorological conditions, barometric pressure, temperature, humidity. Now, these are things you can't do anything about. I mean, if it's climate, you're up against it. But Nightingale and her colleagues, that is Dr. Sutherland at a certain time, she always had some people with her, but certainly not everybody. And they said no unsanitary conditions. It's not the climate, and they actually cleaned it up. So no idea. I don't want to overrate what she did during the Crimean War, bringing in nursing, this is kindness, this is decency. And she was the lady with the lamp, what would you use it the lamp for while she actually had an attendant normally caring for her, so she could write last letters of dying soldiers. So she did all kinds of kind things. Now those things don't save lives. They comfort people, they don't save lives. And what I would emphasize is that what she did that was so terribly important is after the war, she analyzed the data. I'm not a nurse or a doctor, I'm a social scientist. And I got onto her because she was a very good researcher. And she was recognized for that. And she was made the first woman Fellow of the Royal statistical society. So I hope people will see some analogies with our day and say what you know, we have, in effect, an experiment going on, you have different countries and different states in different areas, doing different things, some have thorough lock downs, some started early, some have very voluntary, social distancing. And let's look at the results. You see Nightingale was a great analyzer of outcomes. Look at the results, and make your judgments from that.

Evidence led policymaking learn it's a dream, Dare we dream that the future will include that. So she famously she goes out to the Crimea, where Britain, Turkey and France are fighting against the Russian Empire in the Black Sea, or does she find when she gets out there?

Well, she was actually based in Turkey, there weren't any hospitals in the Crimea itself, presumably the resulting in Sebastopol, but the Russian stayed there. And so it was the Turkish Government that gave her it was called the barrack hospital. In fact, it was a barrack. It wasn't a hospital. And it was large, it had lousy ventilation. It had no functioning toilets, they broke down, no laundry, its septic conditions were terrible when she went, there weren't even beds and bedding. And she got those in thanks to a fun setup that she could spend. That was voluntary contributions. So she certainly made some differences. To what extent they save lives. I keep thinking that it's what she did afterwards, by doing that kind of analysis, and doing it persuasively and convincing people that if you make the right changes, you'll get better results. You don't kill as many people.

It's funny that we think of her as the lady with the lamp going from bed to bed, providing some sustenance for people care for people. Is there a kind of misogynist view of things? Are we too keen to remember as an individual woman helping and we're not really enough to remember her as someone who brings about systemic change on a kind of policy level.

I'm the systemic change type. I think that one should count the numbers. Nightingale was certainly a number cruncher. But that simple average, she did both. I mean, she, she did work for individuals, and she patiently took down letters, and some of them appeared in the press, the family was so amazed to get this comforting letter. And they would send it to the local newspaper. So the individual stuff and the kindness and all of those things. They're true. They're part of her. But she also was very capable of doing research. And she didn't do it alone. She learned she learned a lot after the Crimean War. She worked with a top medical statistician, Dr. William Farr. And so she always had a team of people. She worked very hard, but she had good expertise because she never went to university. She never went to secondary school. Women couldn't do that then,

and what in terms of again, lessons or a break an article that you wrote lessons, the current situation in the pandemic, I remember that story about the First World War generals spent the whole time sitting around wishing the Polian was there to help them. If Florence Nightingale was here today, do you think that she would recognize our response? And what do you think she would do about it?

Knowing how it was careful about these things? You know, how do you know what's the best response? You don't know until you've got some data? So she's not a miracle worker. She couldn't say this is what you should do. And you shouldn't do that. You have to do the best you can with the knowledge you have available. If there are different alternatives, you should start small and try them. And in this case, whether people wanted to make for an experiment or not, the elements of an experiment are there are different jurisdictions have done different things. Now this happened in the Crimean War. And this isn't much known and lots known about the Crimean War. But the comparison between what the British Army did and what the French army did isn't, and that is, in the first year of the war, the British Army death rates were much higher than the French was the French who really wanted to go to war. And they were better equipped, so that the British really suffered. But in the second year of the war, the French death rates went up, even though there is no fighting. And that's because, you know, they were there a long time away. But the British Army had made changes thanks to the Sanitary Commission, and the supply commission, they had changed things. So here you have an experiment, and you get results. And you can see what the difference is. And so that's the kind of thing that I hope will be happening with the Coronavirus pandemic, that in due course, people will do some really good research and say, This works better than that, and come up with with some results. And it wasn't a miracle worker, she wanted careful research done. And she was careful in making her proposals that you start small, and check it out before you generalize it.

I love the description of the British army of getting quite annoyed that they're hugely hostile and built wouldn't be fault.

Yes, yes, this is a lovely joke that the British army continued to build hospitals in this one. And Natalie was the largest hospital in the world, you know, half a mile long and very imposing looked wonderful, but it was very unsanitary, although actually some improvements were made before it was actually built. But the reforms brought in by Nightingale and Sidney Herbert as the head of a Royal Commission and back in government, again, that they brought in changes that improve nutrition, they improved ventilation, they improve the conditions for the British Army in simply in their barracks. And they brought the death rates down. So that the the hospital was built with the percentages expected beds that were needed. And then, you know, if you improve conditions, you don't need so many beds because the men don't get sick. And she did joke, you know, it's not our fault. If they can't fill their beds.

What does the modern nursing profession owe to Florence Nightingale,

they owe a great deal and don't recognize it, especially in the UK now, and certainly in Canada in the US is that, oh, well, we look to the future in Florence. It is the past, but she was holistic in her approach. health promotion and disease prevention are very important, not just treating the sick after they get sick, far better to prevent it. And she was the great pioneer of something we haven't talked about so far. And that is access to quality health care, even for poor people. When you realize in her day, there was no Medicare, go NHS, all hospitals, you had to pay to get in, apart from Charity wards, which were not many of them. Otherwise, you had to go to the workhouse infirmary. And by far, the vast majority of people who got sick, had to go to workhouse infirmary. Think Charles Dickens in the horrible conditions that he described. They had bedsharing worst thing you want with infectious diseases, and they didn't have cleansing didn't have soap and water, they were really crummy, crummy places. And Nightingale believed that poor people should get access to quality care. And she worked for that many, many years. And the first changes began to be made. And the old workhouse infirmaries were brought up to the standards of a regular hospital. So when the NHS opened in 1948, they didn't have to go out and build new hospitals, they could simply designate the workhouse Infirmary as regular hospitals, they've gradually been changed. And some of them were amalgamated with other hospitals. And they could go ahead. And that's very much nightingales work. And at least in getting it going and setting up the principles, she was the first person to set out that principle in 1866, that you see in the National Health Service of 1948. She was just so much ahead of her time. Now it's called universal access to health care wasn't called that, then that's what she was thinking about.

Now, I can't let you go, Lynn, without asking you about policymaking because you're very unusual. You're both an academic scholar, and you've sat in Canada's parliament for a long time. In fact, I think you were my sister's, a member of that Parliament. So thank you for your service to my sister, when we're talking about evidence led policymaking when we're talking about the ability of Western democracy to deal with a enormous challenge like this. Did your experience in politics has it made you an optimist or has it made you pessimistic about our ability to overcome this?

I am an optimist. I err on the side of optimism and when I was in Parliament was a long time ago 1980s And I think there is less cynicism there sir. Nobody ever said things like all politicians are crooks and my experience politicians. There's a bad apple in the barrel for sure. But, you know, that happens in academia to let's be very sure about that. But I had the great privilege, even as a backbencher, the New Democratic Party, which is equivalent to the Labour Party, except in Canada is a third party. It's not formed government federally has in in provinces. But I got a bill through Parliament, the non smokers Health Act of 1988. And it was the first legislation in the world to establish smoke free work in public places back when the UK was decades from even thinking about this, and it saves lives. So I feel a some kinship with Florence Nightingale, legislation can save lives. I'm not a nurse or a doctor, but I've saved lives. That is legislation. And it was very much the work of civil society, people, constituents and the Canadian Lung Association, the Canadian Cancer Society and people like that, that we got against the odds against government, as a private number, a backbencher got a law through that was then picked up around the world, you know, New Zealand was very early in getting it and then the World Health Organization too caught up in the EU, etc. The UK was one of the last places to act. But there you are. And it's evidence based. I mean, it's still the case that the largest cause of preventable mortality in the world is smoking 8.2 million deaths worldwide. So when I see everything that's being done on Coronavirus, and I think we should be doing everything we can. I think I wish that people would look at the numbers and look at smoking. I think we're going to have a vaping crisis before a long. Look at the numbers. That's nothing else advice, look at the big numbers, and work on the biggest issues that you can make a difference on?

Well, thank you very much. Indeed, it's been a real treat to having your input both on Florence Nightingale and what it's like to be a policymaker. I hope your lockdown is going okay. I'm cheerful. Thank you. That's all we can ask. So thank you so much. Thank you for coming on the podcast.

My pleasure. Thank you.

Hope you enjoyed the podcast just before you go bit of a favor to ask. I totally understand if you don't become a subscriber or pay me any cash money makes sense. But if you could just do me a favor, it's for free. Go to iTunes or wherever you get your podcast if you give it a five star rating. And given an absolutely glowing review, purge yourself give it a glowing review. I'd really appreciate that. It's tough. Well, that law of the jungle out there and I need all the fire support that I can get. So that will boost it up the charts. It's so tiresome, but if you could do I'd be very very grateful. Thank you
