# Supplementary material for: The Public’s Perception of Florence Nightingale’s Legacy in the Digital Media: A Critical Discourse Analysis
Source: Nurs Rep. 2024 Jul 24;14(3):1838–48. doi: 10.3390/nursrep14030137 (PMC11348171; doi:10.3390/nursrep14030137)
Supplement: Supplementary file 1 [file nursrep-14-00137-s001.zip › Podcast transcripts/Great Lives.txt]

This is the BBC. This podcast is supported by advertising outside the UK.

Great lives is a download from radio four. We hope you enjoy what you're about to hear. Here's the times in 1855, describing the woman whose great life we're about to examine. She is a ministering Angel, without any exaggeration in these hospitals, and as her slender form glides quietly along each corridor, every pore fellow's face softens with gratitude of the sight of her. When all the medical officers have retired for the night and silence and darkness have settled down upon those miles of prostrate sick, she may be observed alone, with a little lamp in her hand, making her solitary rounds. Each year in May, a lamp is carried to the high altar of Westminster Abbey, escorted by a procession of women and men, all in uniform, all nurses. The annual ceremony is a sort of birthday celebration of the life and works of a woman born nearly 200 years ago, for whom health care was both a passion a campaign and a religious calling. Florence Nightingale Her name is familiar we think the lady with the lamp the woman who tended the dying in the Crimea, her voice perhaps less so. But we can hear it now just if scratchy Lee in one of the earliest wax cylinder sound recordings made in 1890 at our home in Park Lane when she was already 70. It's introduced here by an unidentified presenter.

From the distant years we lift the veil to hear the voice of Florence Nightingale. Bye bye

I could tell if you made that at all. I did hear the words I hope my voice and I hope she was saying I hope my voice will be heard in 200 years time she

was saying exactly that. And this is our guest, Dr. Lucy Worsley, Lucy is chief curator at the Historic Royal Palaces and independent charity that looks after buildings including Hampton Court Palace and the Tower of London. And she's a writer, and a radio and television presenter, which is how you might know her. She's actually making an appeal by Lucy on behalf of the victims of the crime ear. So it's an early kind of radio for charity appeal. When I'm no longer even a memory just to name I hope my voice may perpetuate the great work of my life. God bless my Darrel comrades of balaclava and bring them safe to shore Florence Nightingale,

oh, that's bang on the money. That's exactly what we would hope that

she would be saying it's not the accent that you would have expected.

Well, it sounds very confident, very establishment. And she sounded like she knew what she was talking about, which is also part of my impression of her. She was a woman who knew what she was doing.

Why have you chosen her as your great life.

I've chosen her because she is a great woman. But I'm not quite sure how I suppose I first got interested in her when I visited Clayton house, which belongs to the National Trust now. And it's where her sister lived. And I remember visiting with my mom when I was quite young and seeing her sitting room. And I somehow came away with the impression that you can be a great woman, you can do great things just by lying in bed and writing letters, which is what she seemed to do for quite a lot of her life. And I'd like to know how that came to be.

You can learn quite a lot about people, can't you from just seeing the inside of the houses where they live the rooms where they were the way things were furnished?

Yes, definitely. And they see when you go to the home of somebody from the past then it's only time and not space that separates you form them and it's very powerful. But of course I believe this I work as a museum curator, it's very powerful to go to the places to touch the objects that people have handled in the past

you're well known for getting real with history dressing up and reenacting sighting girl a character whose lamp you would want to carry.

Well, I I don't know. I'm hoping to discover that today because she's such a woman who's hidden behind many layers. The truth is opaque really there's so many different Florence's that have been created almost instantly in her lifetime. She was formed into the heroine of a war that needed a hero. She was made out to be this very sort of Nursey goody, goody, kind touchy feely lady going around wiping the fevered brows of soldiers, but I know that that's not exactly how she told herself. I quite attracted to the idea of her as difficult, as prickly as dynamic, but I'd also like to know how she fits into the wider question of the rights of women in her age.

Well, they're here to help us sort all this out. We're joined by Mark Bostridge, whose biography of Nightingale published in 2008, was the first work on her in more than half a century and won the Elizabeth Longford prize. This month, Mark gave the address at the annual Westminster Abbey service that we were just talking about, Mark, we think we know this woman, the lady with a lamp, the kindly nurse of the Crimea. But as Lucy says, There must be much more to that. And I suppose your book, help set that out?

Well, there is much, much more to that. And what's interesting is that this myth of Nightingale, as the lady with the lamp has has proved so strong in our imaginations. I mean, she really is one of the Select band of historical characters who's instantly recognizable. But what that tends to overshadow is the hard working professional, who worked for 50 years to establish an integrated health system, a blueprint for a proper health system that finally came into being 40 years after her death with the establishment of the National Health Service,

sort of not exactly a prototype for beverage, but the the beginning of thinking that led towards better

Oh, yes, I mean, one of the most important things she did, which most people are wholly unaware of is that she introduced trains nurses into those pits of human suffering and degradation, the Victorian workhouses and this enunciates the principle of free health care for everyone for those who can't afford it, as well as for the rich.

What do you think of the point put by Lucy that she was partly fulfilling a public appetite for the gentle saving grace of a woman in war that they wanted a heroine like that, and as come if they are, so to speak, come with the Florence Nightingale.

I think that's absolutely right. Because the Crimean War didn't have a Nelson or a Wellington and Nightingale fitted the bill of this compassionate person, who was sent out to Scutari and to the Crimea by the government to help save the lives of British soldiers. And we must also remember, of course, that the Crimean War is the first modern war in British history where there are photographs where there are war correspondents on the spot, reporting back to the nation at home, exactly what is going on?

And am I right in thinking that even at the time, people were saying, well, Florence Nightingale should really have been back at home. But then other people were saying, actually, that's where she would have prepared to be she didn't actually want to be in the Crimea, doing all of these things. So they were trying to give her womanly virtues that she didn't really possess.

And while she was a gentle woman, so she possessed many of those virtues that she herself said about the cult that was built up around her name. It was all that ministering Angel nonsense now haha, that's brilliant. And what she felt was the celebrity. I mean, she is one of the first great modern celebrities, but that she hated the celebrity because it obscured what she was really doing. And it replaced true facts true, Important Facts About health with what she called tinsel.

Tell me about that. She did at least carry a lamp. That's not a myth, is it?

No, it isn't. Why to kind of laugh. Yeah, well, that's that's the thing she carried not a Roman oil lamp, as she's often depicted as carrying but a Turkish lantern, which is obviously what you'd expect. She bought it in the markets in Constantinople. But obviously, it cemented her legend and became part of her myth.

Let's go back to her early life, her her origin. She was born in 1820 into an upper middle class family, the younger of two daughters. Does it help us to understand her and her her life to know where she came from? How important mark is it?

I think it's important because so much of her life was spent in reaction to the circumstances and the class into which she'd been born. From a very early age. She was very conscious of the state of the poor. Her family had two homes in in Hampshire and in Derbyshire, they were very wealthy, very well connected. They didn't have to work her father spent most of his time as a kind of dilettante on the family estates. And so Florence Nightingale, her life is in reaction to that, because what she believed in above everything else was action. She wanted to lead an active life. And at first her family were set against her doing so though

her father was very keen that she should have a proper education, so we can't entirely see her family as being a repressive and influence. One of

the problem is, though, that her father had been educated at Cambridge gave Florence Nightingale the kind of education that young men that Oxford and Cambridge were receiving at the time, but the whole problem was that she had that education. She was very intellectually gifted. She was, you know, a genius. She was one of the great victories In polymaths, but then she was given nothing to do with that education. She was just meant to sit at home and do nothing.

Do you think the part of the problem was this curious, um, financial setup the family had where the money would only have gone to a son. But they didn't have a son. They had two girls. So he tried to turn Florence into a boy through her education.

Yes. And it's very interesting because the villages in darbishire refer to her as the young squire. I mean, it's clear from a very early age, partly because her parents had wanted a boy but partly because of the way she was growing up very determined, and always very certain of where she was going.

Her mother, on the other hand, was much more interested in social climbing and making good marriages and that sort of thing, wasn't

she? Yes. And they're all stuck in this situation of what to do with what somebody wants called the intellectual hurricane in the house, when you live with a genius. It's very, very difficult for the members of the family surrounding them. And then Florence heard God calling her when she was 17, she heard the call of God calling her to a life of service, and nursing. I mean, I don't think she actually heard voices in a sort of Joan of Arc way. Throughout her life. She's very aware of impressions, messages from God that come through thought,

I wonder loosely, whether she was in any sense using this voice from God as an excuse to get her. Get her away from home.

One of the biggest differences when you look for the 21st century back into the past is this idea that absolutely everybody believed in God. And yesterday, enlightenment was happening. So it's quite hard for us to think she was using it as an excuse if you like. But if you look at the history of people who've done great things, a really good motivation is God told me to do it is a Get Out of Jail Free card is allows you to break all sorts of rules and conventions, doesn't it?

Well, it does. But at the bottom of what everything she did was a strong belief in a benevolent God, who had created the universe according to certain natural and social laws. And it was up to mankind to find out how the universe works by investigating these laws and therefore learning how to put the universe right when it went wrong.

Like the Crimea, in which Britain fought with the Ottoman Turks and French against the Russians, is where Florence really made her name and came into her own. She reached Scutari, a suburb of what's now Istanbul at the age of 34. In charge of a team of nurses, how did that come about? How did you become a nurse

when Nightingale was proving difficult door to the nightingale central way and hope that she come back more conventional minded on her travels in Rome in the late 1840s, she had met Sidney Herbert who during the Crimean War was the Secretary of State at war. And Sidney Herbert and his wife, Liz got to know Nightingale very well, and knew all about her interest in hospitals and nursing. So when the first criticism of the lack of nursing facilities for British soldiers in the Crimea began to reach England, it was almost natural for Sidney Herbert to get in touch with Nightingale and asked her to take out the first official female nursing service.

But this wasn't without a struggle was it because they'd been the whole business of the nine year courtship that she'd had to break free off. She had the suitor who chased her for nine whole years. You could say that she led him on, but that and her family didn't want her to go

know her family didn't want her to nurse. She first proposed nursing at Salisbury Infirmary in 1844. And, as you say, a decade passes before the Crimean war breaks out. By the time Florence Nightingale gets to the Crimean War, the family are more in favor of her doing her work because it brings them such celebrity themselves which they quite welcomed. And perhaps they've given up her getting married. They had by then given up on her getting married and she was in the parlance of the time as one of her own relations called her an old maid. And she had faced a very difficult decision in her life. She was attracted to Richard Monckton Milan's her most persistent suitor, and she thought you would make a good husband that's with the pornography collection. Yeah, monks and nuns particularly keen on the works of the marquee to sad. So it is quite extraordinary thing that it's Nightingale had married him, she might have come across that.

How serious were the reports coming back from a crime mirror, they must have been pretty horrifying to have spurred her into going out in charge of this team of nurses.

They were terrible. There was no proper nursing supplies had failed to reach soldiers in the hospital. Their diet was inadequate. There was a whole spate of things that needed to be reformed.

This is all part of the attraction of the story, isn't it? It's certainly what I remember from reading boys and girls of history. It's the horrible squalid conditions the groaning man, the

inch of feces of reading across the floor. I mean, it was really dreadful. It was actually built on a sewer. The hospital is one of the hospitals the one that she was directly responsible for the barrack hospital was, but I think it's important not to succumb to greatly to the legend because although Nightingale at Scutari later in the crime area itself did save many lives by introducing reforms of purveying of clothing for soldiers. The actual real change in the mortality rates which brings the mortality rate down is achieved by the Sanitary Commission which is sent out by the British government in the spring of 1855. A Nightingale has nothing directly to do with that. What the Crimean War achieves the nightingale herself is to convert her to sanitarian ism, she spends the rest of her life basically as a sanitary reformer, putting into effect a sanitary system of nursing.

Having said all of that, though, I've got to tell you about the most ironic object. It's at the Florence Nightingale Museum at St. Thomas's hospital, and it's just a brilliant thing. It's a bracelet that she wore in the Crimea. It's got a little green, sneaky head on it. And it's made out of the hair of her mother, her father and her sister. So even though

Awesome, so yeah, exactly. How about Mary SQL? I've I've heard it suggested that Florence Nightingale has stolen all the credit and Mary Seacole should have been given more credit.

Well, this has been a ridiculous storm in a teacup as far as I'm concerned. We've had all these people saying not Florence Nightingale out of the curriculum, put in Mary Seacole. She's of Jamaican origin, and she ran a sort of Jolly fun hotel where you could drink brandy and that sort of thing. She's much more diverse. But both of them it seems to me did really amazing, remarkable things. And we should be interested in the two Shouldn't we?

We should. But I mean, they're doing completely different things because SICO was never a nurse. She wasn't a health reformer. They're completely different. Undoubtedly, sika was a very brave woman who went to the Crimea under her own steam. But we need to remember Nightingale as this extraordinary public health reformer, and the denigration of her on account of her class, her agenda, even her color is so ridiculous, and it's just sensationalism pervade by populist history.

This is BBC Radio four and you're listening to great lives. I hear oh, today the most famous nurse in history, Florence Nightingale, championed by Dr. Lucy Worsley. Mark Bostridge is our expert witness. Lucy, she must have come back from the crime era and almost completely different woman from the woman who went out.

Well, exactly. By this point. She's been terribly sick. She was struck down with the Crimean fever. She had her hair cut off, she's shown she's incredibly thin and emaciated, and it seems that the transformation is complete really from the marriageable young debutante who is presented to Queen Victoria at court. And now she's sort of grown into the woman that she's going to be someone who it seems to me almost revels in her suffering.

No, I think that's unfair because she was seriously ill and for decades, historians and biographers portrayed Nightingale as a malingerer as somebody who wasn't suffering from a serious organic disease, but was intent on preserving her own time from her family through her illness. But we now know that she was almost certainly suffering from a chronic form of brucellosis, which brings in its weight, not only serious depression, but also spondylitis, and very, very painful back pain.

How do we know that? Yeah,

well posthumous diagnoses of course, are impossible. But the various phases of nightingale's illness from the point where she falls ill from with Crimean fever and made him 55, to have first really serious collapse in 1857. They all conform to the progress of this disease, which he probably caught by drinking milk in the Crimea. And the disease has phases, and by the 1880s, it's in remission. And that's the point at which Nightingale emerges just a bit from her seclusion.

But how can you prove that none of this was in her mind?

I mean, it could have just been

acute depression. Know the spondylitis? You know, the fact that she had to be carried across the room. She was in such agony at times. And one of the interesting things I found out when I was writing my book is I had access to family papers that Claydon and what they showed was that her family took the illness very seriously. And when they saw her, they thought she was in danger of dying, Nightingale made her Wills several times and thought she was about to die. And that made her time very precious because she was so intent on doing this work, that people were only allowed to see her for a limited number of hours a day.

It's still nagging away at me exactly the nature of this illness because we see something similar with Queen Victoria, who's a very interesting parallel almost exactly the same lifespan. And she has this late life curious disappearance. Were you know, in today's terms, I think we'd say she was suffering from clinical depression after the death of Albert. And yet Queen Victoria. I certainly believe she was also using that to shield her from doing things that she didn't want

to do. Over the course Nightingale used her illness, but she was suffering from an organic disease and I think posterity has done Nightingale a serious disservice by suggesting otherwise

I wonder if she was also escaping or at least hiding from fame. I heard all weigh suppose that she liked her celebrity status. And certainly she used her celebrity status to get a lot done. Well, you're

right in the sense that of course, she used her celebrity status because that was the weapon she held over the heads of many of the ministers of various governments. She came into contact with that she hated celebrity, because she realized the celebrity misrepresents people, and that her ideas were serious, complex ideas and celebrity. I mean, the fact that you refer to her as a nurse is an example of that. She wasn't really a nurse, she had quite limited experience of hands on nursing. I'm always struck by something she said right at the end of her life, I only wish to be forgotten. Really? Yes, she says

he didn't like having her picture taken. Painted. She had a sort of didn't like to be looked at

the early photographs of Florence Nightingale only taken that Queen Victoria's insistence. She was a very reluctant sitter for either painters or photographers

do you sympathize with with Florence Nightingale? Do you understand how she felt being an object of public fascination?

Well, it's quite hard to sympathize with her in some ways. But do you know that's not to do her down? I like the fact I said at the beginning, I do like this fact that she seems to have been quite a difficult woman. I respect that. I think marks like that Florence is celebrated for the wrong reasons

why she is prickly and awkward as

people say she was often prickly and awkward. She didn't suffer fools gladly. And as I said, because she was ill. And she was working harder than any of us can imagine writing hundreds of letters every month,

hundreds every month. Oh yes. At least many of you read 14,000

discover another letter. Well, actually, when I used to give talks about Nightingale people would come up at the end and say I've got a little cache of letters. And they would always be rather surprised when your face fell in the news. But she was a brilliant mimic. I mean, she had a great sense of humor. Her letters are often very funny.

And her emergency as a pioneer of popular statistics, producing pie charts and things that ordinary layman could understand. This will happen from her her bed.

No, it happens when she first gets home from the Crimea when she's she's still in Retton relatively good health. But she is a pioneer in the visual presentation of statistical data. And that always surprises people. And she will be a very useful propaganda tool in the hands of those who want more girls to study math.

Did politicians try to sidle up to her and get a little of the celebrity Star Dust so to speak, brushing off onto them?

Well, Sidney Herbert tried very hard and he was accused in the House of Commons of hiding behind her skirt. But she was very good at keeping people at a distance Gladstone called on her without an appointment once and was sent away. She wasn't very impressed by by politicians. She was

helped by her brother in law wasn't she was the MP for Florence. Nice. Yes, Harry. And her sister

handled the public correspondence. Her sister burnished the legend as hard as she could sort of family business. It's a family.

Do you think Lucy that there was a point in her life? Perhaps when she was quite young when she decided she was not going to get married? She was not going to have children. She was going to have a different kind of life? Or do you think it just happened to her?

It seems to me I didn't know whether Matt would agree that she did make this decision. She'd been called by God. And he, you know, had given her instructions really, that that was what she was going to do. And in fact, she wrote this book called Cassandra Denshi, about the restrictions that women have her social status faced being sort of prisoners of their homes and family.

I think a woman who says that she has decided that children are not for her that she doesn't want a family, there is still a little hesitation in many people's minds.

Well, it's not just one Florence Nightingale. Now, it's a whole raft of people born in the decade that I was born into.

Yes, but still still criticized? Oh, yes, of course. You just shrug it off?

Yes. But I'm really interested to know how much of an influence that she had on other people. Did she encourage other people to do the same thing? Or did she just see herself as a sort of curious oddity of freak?

Well, I think in a sense, she was a free because she was so exceptional, that ordinary women couldn't follow in her footsteps. But she had the most extraordinary influence and on two seminal texts of 19th and 20th century feminism. One is Jace Mills book on the subjection of women in which he borrows passages from Cassandra or suggestions for thought, as it's known. The other is Virginia Woolf, A Room of One's Own, where Virginia Woolf talks about how little time a woman has to do her own work when she is oppressed by family life. And that's taken directly from nightingales, musings and Cassandra, that

Florence Nightingale did say I don't change my mind when women tell me things I consider myself to be a man of business. Are those just a few sorts of catchy quotations that have been taken out of context? To paint her as a bit of a misogynist,

I think, yes, I think they are catchy quotations like a lot of feminists though from citing girl wouldn't have recognized herself as a feminist but a lot of other women pioneers found the lethargy of other women quite frustrating, and they're often rather damning about other women and like our first woman, Prime Minister Thatcher, Nightingale was quite clever at using her femininity to get round male politicians.

There have been some quite snide allegations about her sexuality. Is it in question?

Let me get into the 20th century Listen, streaky came along and said that she was a whole blood trials, and that she was sexually repressed. And that's why she had to take to her bed for the rest of her life.

I think she was celibate. There's absolutely no evidence that she was ever anything

else but interested in what?

Interested in men? Hmm, yes. I mean, she found men attractive. But when you're as busy as she was, I don't think there was very much time to sort of be casting eyes. The menu met?

Was it a happy life? Do you think Lucy

define happiness? Yeah. And there is one definition of happiness isn't there, which is being in this mental condition called the flow, which is when you feel you're doing creative work that engages you and you you forget the passing of time. And I imagine that she was in that condition quite a loss of time.

And also the last 20 years of her life are much happier, perhaps, than the 20 that preceded it, because she becomes a much softer, less driven person, in a way. I mean, still, she's still working very hard, but she's able to develop friendships with young nurses who come and visit her. She goes out more, she has quite a varied family life. She's very fond of a large number of younger relatives. And so she actually is very happy until the last decade of her life when she starts to suffer from some form of senility.

When we started this discussion, Lucy wisely said that she would like to know how we ought to think of Florence Nightingale if we're not to think of her as the lady with the lamp. How do you think we ought to think of her?

I think we go back to her as a hard working professional woman, before her time, setting out to bring in many reforms that save ordinary people's lives and she's still saving them today. Every time you go into a hospital. It tells you to wash your hands. Well, that's a nightingale precept.

sad enough for you, Lucy.

Well, it isn't it isn't in some ways, it sounds less glamorous than I'd have hoped to say she was an excellent hospital administrator. But on the other hand, you're right. That is a very serious and noble thing to do. But I do still come back to why I got interested. Oh, in the first place. I think it is excellent and admirable, and everybody should know that you could change the world by lying in bed and writing letters,

sending emails.

My thanks to Dr. Lucy Worsley, who this week chose the life of Florence Nightingale and tonight in Gail's biographer Mark Bostridge. Goodbye. Thank you for downloading this program from radio four. There are some 250 other editions of great lives available on the radio for website
