# Supplementary material for: The Public’s Perception of Florence Nightingale’s Legacy in the Digital Media: A Critical Discourse Analysis
Source: Nurs Rep. 2024 Jul 24;14(3):1838–48. doi: 10.3390/nursrep14030137 (PMC11348171; doi:10.3390/nursrep14030137)
Supplement: Supplementary file 1 [file nursrep-14-00137-s001.zip › Podcast transcripts/Health Sciences Additional Content.txt]

February 15. Ruby, England's presentation of great Christian personalities. Florence Nightingale.

Well, I'm happy to have the chance to talk with you today. I do love history as Dr. Hitchens said. And since I'm in nursing, of course, it's a natural that I would look into characters in nursing. I also have had the opportunity to travel to some of the places where Florence Nightingale lived and worked and that's been really exciting for me. One of the opportunities I had about a year ago, my husband and I were traveling with a group and I decided to go out on my own one day to investigate the place where most of Florence Nightingale memorabilia is, so I took a cab and then a train out to Aylesbury about an hour and then another half hour and a cab to a country estate that was owned by Florence Nightingale's sister, Florence came from a very wealthy family and her sister married into a very wealthy family. So in the British Trust, which is sort of their historical society, this Claydon house has been preserved. And two rooms in this country estate are devoted to Florence's memorabilia. One room was her bedroom. And of course that just looks like a bedroom with a lot of things in it. But the other room fascinated me. There were lots of documents that she had written she wrote voluminously during her life. And there were letters there that she had written when she was young. And then as years went by, she wrote many books. And there were several first editions of her books there. Obviously, first editions would be logical. They're items that she had used in the Crimean War, she was, perhaps is perhaps most famous for what she did for soldiers during the Crimean War. I have a little replica of the lamp that we've used for years as we have little ceremonies in nursing education, that are supposed to deep pick the kind of lamp that she used in the Crimea. Actually, this is not a good facsimile. If, if you look carefully at some of the slides that I'll show you later, the lamp that she used or the that was used during that time was a much more enclosed kind of lamp. But anyway, it's kind of fun to look at some of the memorabilia. While I was there, I saw also the letter that Queen Victoria wrote to Florence Nightingale after her services during the Crimean War, I saw a lock of Florence Nightingale's hair, her baptismal certificate, lots of interesting things that those of us who like history get all excited about. About six months laters we had been traveling with some friends on that trip. And they called to say that they had seen that a first edition of Florence Nightingale's books was for sale and what I like to buy it so I mentioned it to my husband, and he said, Sure, I'll buy it for you. So one of my treasures, you think you spend a lot of money on books. This cost a lot of money to get off a first edition book. This was the first American edition of Florence's book called notes on nursing, and it was published in 1860. Of course, it was printed first in England, someday I'll get a first edition of the English edition. But I'm delighted to have this one. Florence came from a wealthy family and lived in Victorian England. And both of those things, tell us something about who she was and make her contributions more remarkable than then we can think of today. Wealthy families identified certain things that their offspring could do. And it was to do such things as entertained, to be well read, to arrange flowers to write letters to do all these kinds of things. This is not what Florence Nightingale wanted to do. It was also Victorian England, and if you know anything about Victorian England, women didn't do the kinds of things that Florence went on to do in her life. So she was even more remarkable than we realize. As we go through this material today, I think you'll see how she really had a spirit for what she wanted to do and accomplish in her life. Florence Nightingale experienced a divine calling at the age of 17. She identified the date of her calling into into his service on February 7 1837. She has been Known as the lady with the lamp, and I showed you the lamp here earlier.

One author that wrote about her in one of the biographies that I read was Adelaide Nutting and I see some nursing students in the group. So you all of course know Adelaide Nutting was she was an early leader in nursing education in the United States. And she said of Florence Nightingale, we really should call her people have called her the lady with the lamp, we should really call her the lady with the brain. She was a really brilliant woman. Probably statistics was her forte. She loved statistics and numbers. And so she was obviously a lady with a brain. I would like to also call her a lady with the Spirit. Because as we read her writings throughout her life, it was obvious that she was a devout person who had a real sense of who her Lord was and wrote specifically about her beliefs in Jesus. I said to another group of students one day that I was really impressed with what she wrote in her life. I would be embarrassed to tell you how many letters I write I mean, I don't write much in the way of letters anymore and it's it's too bad that a lot of us don't do that. As we read. Florence Nightingale's materials, we have a real sense of who she was as a person, she wrote marvelous letters to her father, some of which I'll read excerpts from, in a bit. In my view, she was also a lady with a spirit. And as I reviewed her biographies, it was very apparent that she was a person who had meditated a great deal on the spiritual aspects of life and had strong convictions about the spiritual realm. She had a strong sense of herself as a spiritual being. She resisted her family's wishes about what she should do. Her family was wealthy, and she was a Victorian woman. What Florence wanted to do and what she felt called to do was very different from what was acceptable at that time in the world. During her early years, Florence struggled with this a great deal. I will trace this theme throughout Florence's life, she brought about changes that she felt would improve conditions for soldiers, for the poor, for women, for children and for her country. Florence was born on May 12 1820, while her family was traveling in Europe, and she was named for the city in which she was born. If I were Florence, I would have been thankful that I weren't her sister, because when her sister was born, they were traveling near Naples, and the ancient name for Naples was Park benefi. So her sister's name was person opee. Florence Nightingale defied her family and social customs of the time, she exerted leadership in the fields of sanitation, and medical statistics. She influenced the military power structures of Great Britain, France and the United States. And she was a nurse. She was compassionate, tender, devout, brilliant, creative, powerful, politically astute, and as I go on to talk about what she did, part of the reason she was effective was that she knew how to use the system. She know how to use her contacts with other people. And because she was a in a wealthy family, they had contacts with other influential people. One of the reasons she got to serve others she was called to serve in the Crimea was that she was they were family, friends of the Secretary of War, Sidney Herbert. So when he was trying to think of someone to lead delegation of nurses to the Crimea, Florence was an obvious person to call. So she was politically astute. She was a genius at statistics and mischievous Lee clever. This slide shows a stained glass window in the Washington Cathedral in Washington, DC, perhaps some of you have been there. I haven't been there yet. That's on my list of places to go. It has several beautiful windows that have been done to depict Florence's life. And this one shows her in her childhood. She was fond of birds and animals at the time. In fact, when she came back from the Crimea, her biography talks about how she brought a bird and a dog and I don't remember what other animals but she was also known in her early years to care for animals and so on. So she also had an interest in in the well being of animals and so on. This is a picture of Florence and her sister Partha canopy.

I believe Florence is the one on the right. This shows the stained glass window that depicts her education she was taught largely by governesses, and by her father. It was Florence Nightingale, about whom Henry Wadsworth Longfellow wrote Santa Philomena. And in that poem he Henry Wadsworth Longfellow said of her work in the Crimea. Low in that house of misery, a lady with a lamp I see pass through the glimmering gloom and flit from room to room, and slow as in a dream of bliss. The speechless sufferer turns to kiss her shadow as it falls upon the darkening walls. She was adored by the soldiers and of course, as I talk about what she did there, and later for the soldiers during peacetime, she would you can see why this adoration fell to her. A Song, written during this time talks also of the adoration they held for Florence Nightingale. And the so this the soldier song of Florence Nightingale ends with a chorus line that says, May God give her strength and her heart never fail. One of Heaven's Beth's best gifts is Miss Nightingale. It's fascinating to look back on her life and see what circumstances and events brought Florence Nightingale to such a point of influence in the world, and to trace her sense of divine calling to the Lord's work. At about age five, she was described as tall Florence whose eyes and expression already have a touch of earnestness and reserve, so noticeable in later portraits. She was a sensitive, shy and somewhat morbid child, fond of flowers, birds and beasts of an eager and solid intelligence, but much given to dreaming. Though she presently developed a lively sense of humor, to which she could give trenchant expression her early letters are for the most part, grave and introspective. She was taught by governesses, but also by her father, who had been educated at Edinburg and Trinity College. She had mastered Latin, Greek, much history, some philosophy, and wrote essays on subjects set by her father. Later as she matured, she impressed the dinner guests that came to visit with her family, at her knowledge of different languages and geography and history, and she was just a very bright woman. She was still struggling with her calling, though, if you'll recall, she had her calling at age 17. When she was 22 years of age, she wrote in a private note, my mind is absorbed with the idea of the sufferings of men, it be sets me behind and before all that poets sing of the glories of this world seem to me untrue. All the people I see are eaten up with care or poverty or disease. She had traveled with her family in Europe, her family was wealthy. As I said, at one time when they were having Emily Park, their home remodel, they traveled for two and a half years in Europe, and I'm sure they weren't staying in youth hostels. They were traveling as the wealthy do for two and a half years while their home was being restored. But it bothered Florence that she saw the difference in the community and in what style of living she had in England in 1842. She was seeing hunger, starvation, sweated labor, ignorance and dirt. She knew that her destiny lay among the miserable of the world. wealthy young women in Victorian England were often brought out at formal parties and dances. At age 22, Florence was in the midst of this social world. Florence was also deeply concerned about her calling, but as yet was not clear on what she should do. She consulted with friends and family or mostly with friends, her family was opposed to what she wanted to do. Some family friends were there one day, the Baron and Baroness is bareness Bunsen. In a private talk with the Baron. She asked his advice on how she could help the sick and suffering. He mentioned the work of Pastor Fleener and his wife at Kaiser's worth in Germany. At that time, she had not thought of making nursing her vocation but the idea of visiting the fleadh Nurse Institute entered her subconscious where it was to lie dormant for some time. She also had an interesting conversation with Dr. Samuel Howe, who was a flunk philanthropist from the United States. His wife is also famous she Julia

Howe, who wrote The Battle Hymn of the report Publix and she had a real interesting conversation with Dr. Howe and I love the response that Dr. Howe gave to her. She asked him if if it would be unsuitable for a young English woman to devote herself to work with charity in hospitals, as Catholic Sisters do, he answered, It would be unusual. And in England, whatever is unusual is thought to be unsuitable. I love that any of you have been to England, the English have a way of doing things and that's just the way it should be. But doctor how went on to say but I say to you go forward. If you have a vocation for that way of life, act up to your inspiration and you will find there is never anything unbecoming or unladylike, in doing your duty for the good of others, choose go on with it, wherever, wherever it may lead you and God be with you. And it's interesting again to me, as I mentioned earlier, how much she recorded of her interactions with other people. And it's such a treasure to have what was said to her and to be able to trace that in her life. Mine 1845 Her idea of serving in nursing was crystallized she was now 25 years old. She was she had planned to go to Salisbury Infirmary which was close to Embley park where their home was where and a family friend ran that infirmary. But her family was furious especially her mother when she mentioned her interest in doing this and they wouldn't allow her to do that. Her mother accused her in a fury of Florence having an attachment of which she was ashamed with some low vulgar surgeon. Her family resisted her efforts to get into nursing for many years she was 33 years old or well in her 30s Before she began really to do what she wanted to do. Things would happen that would sort of pull her away from what she had intended to do. Her mother would get sick and Florence would have to go take care of her her sister would be sick and she'd have to go take care of her grandmother or aunt time and again one time when she was in Paris wanting to look at hospitals there she was called home because I can't remember what was her aunt or her grandmother at that time. Her mother hoped she would be happy to stay at home and marry. Because of this tension Florence had bouts of serious depression in her life until she was able to fulfill her dreams for serving people. In 1846. She was reading a book called passages from the life of a daughter at home, which is a religious book counseling women who are disadvantaged This is dissatisfied with home life. Florence wrote in the margin of this book, piling up miscellaneous information for for oneself is the most unsatisfactory of all pursuits. Later in that same book in a in a margin, she wrote, Behold, the handmaiden of the Lord, not behold the handmaiden of correspondence or of music or of metaphysics. As I've said, Florence was a great writer. When she was traveling in Egypt, she wrote a lot of letters back home, and her sister decided to publish them. So Florence cooperated with this, but later decided that that was really not her calling. At one point, when she was traveling, she wrote again of her desire to work and serve people, she wrote, oh God, thou put us into my heart this great desire to devote myself to the second sorrowful, I offer it to the do with it, what is for thy service. A lot has been written about why Florence Nightingale decided not to marry and if some of you have seen some of the videos and films of her life, a student videotaped something for me last fall or last spring and I was looking at that video, and it's some beautiful actress Jacqueline Smith or someone anyway, and it depicts a lot of the romantic side of Florence's life. And she did have several relationships but chose not to marry. And at age 26, she wrote of marriage, marriage is often an initiation into the meaning of the inexorable word never. Which does not deprive us it is true of what at their festivals, the idle and inconsiderate call life but which brings in reality the end of our lives, and the chill of death with it.

She respected marriage however, she said it was the highest the only true love in which two persons a man and a woman who haven't attended for one another, unite together in some true purpose for mankind and God. So again, we continue to see the theme of her belief system

this is a sketch that's included in one of her biographies that was done by one of her cousins.

And this is Kaisers worth, which we'll get to very shortly. She wrote in her diary at age 30 on her birthday, I am 30 the age at which at which Christ began his mission. Now no more childish things, no more vain things. No more love, no more marriage. Now, Lord, let me only think of thy will. Throughout her life, Florence wrote voluminously. She wrote many letters, kept a diary and wrote many times, when she only had scraps of paper available. She wrote her spiritual beliefs. From her childhood, her heart and her thoughts had been much occupied with religious ideas. She was critical and could not rest in any existing creed. And as I read through her materials, I really didn't see references to having attended church or Bible studies or prayer groups or those kinds of things, but she certainly had a spiritual thread throughout her daily life. One author said of her that her attitude in spiritual things is based on the distinctively Protestant tenant of freedom of conscience. At age 33, Florence wrote in her diary, I have remodeled my whole religious belief from beginning to end, I have learnt to know God, I have recast my social belief have them both written for use when my our is come. Her belief in God was intense and unquestioned love of God meant with her both the longing for a spiritual communion with perfection and a thirst for the moral beauty and satisfying pneus of trying to remodel the world of men, according to God's will, if only in the capacity of a scavenger, made of all work. The thought patterns at that time in England were of reasoning in knowledge and evolution as the way in which nature acted. Law as the basis of a new theology is the main theme of her argument. Florence wrote that the plan of universal law is the only one by which a good being could teach His creatures to teach themselves and one another, what is the road to universal perfection, in moral as well as physical things, if he were to have caprices by some called grace by others called answers to prayer, there would be no order in creation to depend upon, there would be chaos, and the only way by which man can have freewill, that is, can learn to govern his own will to have what will he thinks right, which is having his freewill. She wrote long sentences is to have universal order or law by some called necessity. Some have said necessity and freewill are incompatible. It seems to have appeared to God that law is the only way on the contrary, to give man his freewill. This is the only plan a perfectly good omnipotent being could pursue. Florence wrote this in a letter to her father. On her belief in Jesus, she continued to write to her father, when Christ preaches the cross.

When all mystical theology preaches the cross, I go along with them entirely. God educates the world by his laws, that is by sin, that man must create mankind that all this evil that is the cross is the proof of God's goodness, is the only way by which God could work out man's salvation without a contradiction. You say there is too much evil. I say there is just enough, not a millionth part of a grain more than is necessary to teach man by his own mistakes, by his sins, if you will, to show man the way to perfection in eternity to perfection, which is the only happiness she goes on to say to do it to the glory of God must be to fulfill the Lord's purpose. That purpose is man's increase in truth, increase in right being. The history of mankind should be will be one day the history of man's endeavor after increase of truth, and after a right nature. It is with these deep religious thoughts in a sense of calling that Florence was unable to comply with her mother's wishes to marry or to Stay home and keep her parents and sister company. As described earlier, Florence had planned to study nursing in Salisbury, which is close to Emily Park the nightingale home. Her family was furious and her study of nursing was not allowed. She however, acquired materials from family friends about hospitals in Paris and Berlin and secretly worked in studied on these materials. Early in the morning, she'd get up before the rest of the family and work in secret in her room writing notebooks that compared facts, indexed and tabulated information on the sanitary conditions in hospitals in Paris and Berlin. She had met some influential people who were philanthropic through her parents. These people were interested in improving the lives of the poor. One family thought of sending their daughter to study nursing and Kaisers worth in Germany. Florence wanted to go as well. After several confrontations with her family and attempts to get to Kaisers worth, Florence was able to get there but listen to how she had to do it. She had to travel with some family friends, and then on their way home from the trip together. The family knew how much Florence wanted to study at Kaiser sports. So they stopped in Dusseldorf Germany, and allowed Florence this side trip to get to Kaiser swarth, where she spent about 10 days. When she arrived back home in England, she secretly and anonymously published a pamphlet describing the practical training of deaconesses embracing the support and care of a hospital, infant and industrial school and a female penitentiary. Those were all the services that this Lutheran pastor and his wife had at Kaiser's worth in Germany. She went back to Kaiser's worth for three months about a year later and lived in work there and study there. When people used to attribute that she learned nursing from the nurses that Kaiser's was she always denied that and said that they were not good in giving nursing care and that she did not learn nursing from them. This is one picture of Kaisers worth, and this is another and soon she is to go on to the Crimea. She also attempted to study nursing with the sisters in France, but several attempts failed, although she did get to do some observing near finally, at the request of a family friend, she became the matron at a hospital for ILL governesses. She suggested revolutionary ideas having hot water piped up to every floor, having a wineglass installed. And I think that's like a dumbwaiter a lift to bring up the patient's food. That bells of the patients should ring in the hallways outside the nurse's door on that story, and should have a valve that flies open when its bell rings and remains open in order that the nurse may see who has rung. Now these things are all sort of understood and accepted, you know, call bells for patients, dumb waiters to bring up food, hot water on the second floor. Those all seem like things we just take for granted. But those were things that she implemented at this particular facility. So soon, she was called by her friend, sir Sidney Herbert, the Secretary of War to gather nurses to go to Scutari in the Crimea, England and France were at war with Russia. In just a few days, she gathered over 30 nurses interviewed them and decided who should go, she really only wanted to take 10. But because she felt she could have better control and work with them better. But the Secretary of War felt that there needed to be more available.

Many of the people that she chose were from sisterhoods, from the Catholic Sisters, and she had some concern about that, because she felt that they wouldn't accept her as the authority figure that that they would look to their mother superior for orders and not follow hers. And there were some difficulties later with the different groups of nurses that she took there. But for the most part, things worked well. When they arrived there the death rate at because Scutari was almost half 50% of the soldiers who arrived at the hospital died, and probably most of them died from from illness and disease rather than from their wounds in the war. She did some things that we probably consider not that revolutionary, but they were at the time if you'll remember when the germ theory was really accepted. It was a little bit later in the 19th century. So what she advocated was that slop pails be removed you know the waste buckets and containers that were in the soldiers barracks in the in the hospital, insisted on fresher air in the wards and general cleanliness. She was really frustrated also, by the way the British Army worked, the British Army had different departments and the different departments didn't seem to talk to one another. And if they didn't have the right paperwork, they wouldn't release supplies that might be there and be available that she needed. And sometimes she would go into the town and buy supplies that she needed with her own money, she had money. So she was able to do that. And she would just really use her her force to get the supplies that she felt were needed. She and her nurses met with really less than desirable circumstances when they arrived, the space that was given to them to live in was really small, and probably only appropriate for eight or 10 people and over 30 nurses lived in those cramped quarters. And when they first went up to their quarters, they found a dead officer in one of the rooms where they were supposed to stay. So the conditions in the Crimea were really despicable at this time. She made a lot of other changes that weren't just specifically related to health care. She said, as the soldiers got better, they really ought to have something to do besides drink. So she tried to establish reading rooms for them. She was a real well educated person, as I've said, and so she tried to get areas where they could read, she also tried to get them to help out with the care of the people who were not as able. So as they got better, she wanted them to try to help take care of the wounded. She also initiated a system whereby the soldiers could send their money home to their families, the British Army did not have a system for doing that. And so that was another reason she felt that the soldiers just had all this money, and then they drink it up. So she instituted a system whereby they could get their money back to their families in England, and generally just did many other things that improve their lot. Again, this stained glass window at the Washington cathedral depicts her work in the Crimea. And many other artists, drawings and paintings of this time are depicted in various museums. This war was the one of the first wars in which there were war correspondents at the scene of battles. And so this was one of the first times where a lot of news got back to a country about what was going on in the war. And during the war, Florence communicated with Queen Victoria, Queen Victoria didn't really trust her sources. And that's probably a good decision that she didn't. So she would try to get information right directly from Florence Nightingale. This is a picture of one of the big wards that were there. And of course, they were really despicable. Other things that Florence discovered while she was there, as you can see, these are just long barracks. At one point, all the soldiers in one area were dying, all of them wherever got placed there. And she did some epidemiological study and discovered that there was an old sewer that ran under that part of the building, and the air was so polluted and, and the sewage had, you know, literally seeped into the walls, and it was just giving all the soldiers infections, and they would die. This is a drawing depicting bringing in soldiers from the Crimean War. And this is a famous painting where the soldiers are being brought in for care. And Florence is just to the left of center and the person with the hat is the the physician, one of the physicians that was there. She traveled
