# Supplementary material for: The Public’s Perception of Florence Nightingale’s Legacy in the Digital Media: A Critical Discourse Analysis
Source: Nurs Rep. 2024 Jul 24;14(3):1838–48. doi: 10.3390/nursrep14030137 (PMC11348171; doi:10.3390/nursrep14030137)
Supplement: Supplementary file 1 [file nursrep-14-00137-s001.zip › Podcast transcripts/History Extra.txt]

paving the way for thrilling career opportunities and allowing team members and young recruits to reach their full potential. learning and expanding know how is a cornerstone of a core his vision of hospitality. I've always tried my best to nurture the next generation.

Watch and learn in the moment you couldn't learn that from a textbook.

In the UK the group's nurturing young talents to become the next generation of hospitality leaders. Check out local voices global stories, a podcast from a core

Hello, and welcome to the history extra podcast from BBC history magazine, Britain's best selling history magazine.

I'm Ellie Cawthorne. Tomorrow, the 12th of May marks the 200th anniversary of the birth of one of the most significant figures in the history of medicine, Florence Nightingale to mark the bicentenary, I spoke to mark Bostridge, a biographer of Nightingale, about the life legacy and wide ranging achievements of the lady with the lamp. could you start us off by giving a very quick rundown of some of the key events in Florence Nightingale's life, how did she become the lady with the lamp?

Right? Well, she was born 200 years ago on May the 12th 1820, in an area outside Florence, known as Bella's guado. Because her parents are on a sort of European tour. She came back to her father's estates and darbishire The following year, the nightingales were a wealthy family. Florence Nightingale, was a second child her her elder sister, had arrived in 1819, a year before her. But from a very early age, it was clear that it was Florence Nightingale, who was remarkable for her intellect. Her father ran his estates, he had been educated at Cambridge, but unusually for the time, he decided to school, his daughters, and he gave in essence, Florence Nightingale, the kind of education and maths and in classics, that she might have received a Cambridge. The problem and the problem really, throughout the first part of her life up to the Crimean War was that she had this education, but because of her class and her sex, she couldn't really do anything with it. Because women of her time, were required as Florence Nightingale later wrote in an essay called consort Cassandra, to simply do needlework and embroidery and Galfer carriage rides, so that by the end of the day, they were exploding with all this energy and intellectual energy that they hadn't used. So in 1844, when Florence Nightingale was coming up to the age of 24, she decided that she wanted to become a nurse. Many years later, Florence Nightingale would describe herself as having had a call to service. And by the 1840s, she decided that that call to service would be as a nurse, she hoped to train at Salisbury hospital. But obviously, this was impossible for a woman from her background because nurses in those days were generally taken from the lower classes of society. And so then began a long, almost decade long struggle between Florence Nightingale and her family for her to be allowed to nurse. And basically, this went on until the until 1850, when her parents gave in and allowed her to go to Germany very briefly, and study nursing at Kaiser's vet, which was a religious foundation of nurses, and she returned there the following year. In 1853, she got her first proper job as superintendent of the establishment for distressed gentle women in Harley Street. And then of course the following year, because of her friendship with Sidney Herbert, the Secretary of State at war, who she had met with his wife on travels in Rome in the 1840s. She was chosen Florence Nightingale was chosen to lead a party of 38 nurses to Scutari to look after the British soldiers who are being brought to the barrack hospital there. Because of the outcry in the British newspapers about the lack of care shown to British soldiers. I think

we should probably delve a bit deeper into the Crimean War and everything that followed in a minute, you described the nightingales battle to become a nurse she must have been incredibly determined to overcome those obstacles. What was it about nursing that she was so compelled to follow?

It was the way she interpreted her idea of service to God. Also, she was a very well read young woman, and she has the whole of our live show, she was very good at getting information from a wide variety of sources from around the world. And she knew that nursing and hospitals were in a pretty dire state. And so she studied conditions in hospitals. When she got to go abroad. She studied conditions in hospitals in Paris and in Italy, compare them with conditions in Britain, and began to devise a system that will be carried out. She hope she hoped one day in the hospital designed by herself, you mentioned

earlier that most of the nurses at this time were taken from the working classes. What was the state of the profession at the time that Nightingale joined it? And how was it seen by the public?

Well, I suppose the most famous representation of the nurses Sarah GAMP, in Charles Dickens 1844, I think novel, Martin Chuzzlewit, you know, gin, saddled old woman living in a cage and a hospital, being let out to do various services for patients not only once of care, but even one sexual ones. This was always a problem that nurses were thought to be of low repute, and some indeed were the great change in in nursing in Britain was already happening because of the Protestant sisterhoods, the foundation of the Protestant sisterhoods. So a lot of nightingales later, ideas about nursing, were derived from the Protestant sisterhoods, which again, as I said, She studied very closely studied their practice. So that was that was very significant. It's all too easy to see Nightingale as single mindedly bringing in an individual revolution in nursing. But of course, things are never that clear cut. I mean, she was undoubtedly extremely important. And without her, that revolution might not have taken off in the way it did in the 1860s. But nevertheless, it was a very slow process. And it was a process that would undoubtedly have happened eventually, even if she hadn't existed. What did that revolution look like? Well, perhaps it's best summed up by nightingales own best selling work, notes on nursing, which was published in 1864 years after she came back from the Crimean War, notes on nursing is directed towards nursing at home, but it does embody certain very key concepts. Some of them now seem very obvious to us, one of which is the close observation of the patient, that you are basically putting the patient in as best a situation and condition as you can, for nature, then to act on him or her Nightingale also explored different ideas about hospital wards. Because of her experience in the Crimean War, she wanted those wards to be sanitary, to have plenty of ventilation, and plenty of natural light. She also wanted the matron, which is a very who is a very important Nightingale invention, to be able to see all the patient's at a glance, in other words, to be able to cast her eyes around this enormous Ward and be able to see them and see what the the the junior nurses are doing. I mean, those are two of the most important new ideas that Nightingale would bring in. You mentioned

that how her ideas about nursing were heavily influenced by her experiences of the Crimean War, when she arrived at the war. What did Nightingale find there? What were the conditions like? Well, basically,

the barrack Hospital, which was one of the hospitals, the largest hospital at Scutari, the base hospital was it's an enormous building. I mean, you really have to see it to appreciate just how gigantic it is. Scutari was built over a Syrah. So no matter what Nightingale and her nurses did, there was always going to be this risk, very strong risk of infection. Nightingale and her nurses did what they could they cleaned. They put the soldiers in clean clothes. Also, Nightingale was acting as as a purveyor to the British Army because they were so shorter, shorter supplies. They didn't have beds. They didn't have proper clothes, bandages. She had to go to the streets of Istanbul to buy beds, bedsteads in some cases. But the really important thing to realize about the Crimean War and this is where so many previous writers have gone wrong on Nightingale is that Nightingale did what she could. But the really important change in the condition of soldiers at Scutari was in the spring of 1855. So in other words, about six months, five months after Nightingale arrived, when the British government sent out a Sanitary Commission to Scutari, and they removed the dead horse in stuck in the sewers, they cleaned out the sewers. And from that point on, the death rate begins to fall dramatically. Now, Nightingale supported the Sanitary Commission, she was after all a sanitarian. But if the crucial thing to understand about Nightingale is that what she learned during the Crimean War through these sanitari disasters, as she called them, basically drove her work for the rest of her life. So after she returns to Britain, in 1856, she basically works for the next half century, in trying to ensure that the lessons of the Crimean War are learned and put into practice. So you have hospitals that adhere to good sanitary principles. Do you think

that's where people have perhaps misunderstood her contribution to the Crimean War that it's not necessarily her greatest achievement, but more a jumping off point?

I want out Alou, I mean, it's so hard to overcome the lady with the lamp myth. This extraordinary bursts of adoration that came in the spring summer of 1855. When that image of Nightingale or holding her lamp in the water Scutari was published in The Illustrated London News, there was the most extraordinary outburst of interest and adoration. She was like, you know, in a sense, the first female icon for the Victorian age, after the queen of course, her she songs are written about her verses were written about her her image as sort of fictitious image of her usually making her look like the Virgin Mary or the queen appeared everywhere. She was incredibly famous. And then of course, she came back to England. And she made the decision that as a woman, it was better to work from behind the scenes. She also knew the power of that legend, she knew what she was able to do because of her name, so she could make government ministers do her will, by writing endless letters nobody wrote left her sort of longer paper trail than Florence Nightingale. But the crucial thing about her is that despite being ill because she had picked up an infection during the Crimean War, as a result of which she suffered from chronic brucellosis, for much of the rest of her life, that despite being very ill, being depressed, suffering terrible spinal pain, she worked harder than any of us can imagine in all sorts of areas not only the establishment of, of secular nursing, but also reforming the army medical services which was vital so that soldiers never again in peacetime, or in war, suffered such terrible rates of mortality in camp or in Barix. her home, she was responsible for the design of hospitals, she published this book on on nursing on hospitals, she she worked did work to improve the situation of the peasant in India. All this work was done from her bed, because she was able to take statistical information, statistical returns, and analyze the data and then propose solutions on the basis of that she had one of the great administrative minds of the 19th century

Do you think that that was the secret to her success that administrative mind and her grasp of statistics

Yeah, I think that's the clue really, to what makes her so extraordinary.

stilted come on the history extra podcast,

and then you compare it with today's waffle and jargon in literature produced by today's a Ministry of Health she she's very modern in that sense, but also in another way she's seems very distant because of the religious motivation that lies behind so much of what she do.

Paving the way for thrilling career opportunities and allowing team members and young recruits to reach their full potential learning and expanding know how is a cornerstone of a core his vision of hospitality. I've always tried my At Best to nurture the next generation,

watch and learn in the moment, you couldn't learn that from a textbook.

In the UK, the group's nurturing young talents to become the next generation of hospitality leaders check out local voices global stories, a podcast from a core.

I was interested to read about some of the pioneering work that she did with statistics, which is a side of her life that I didn't know anything about. Can you explain a bit more about that?

Well, I suppose she'd always been interested in statistics. And one of the things I remember when I was writing my book, I found that this very famous statistician, had visited Hendley her parents home in Hampshire, when she was about 15. And he had been responsible for some of the design of the census. And she was always fascinated by statistics, and said she'd much rather read a book of statistics than a novel. I mean, it was her idea of relaxation to sit down and write statistics, I suppose. The way into the subject is to look at the statistical work she did when she came back from the Crimean War, exposing the mortality rates of the British soldier during the war, many more British soldiers had died from disease at Scutari and in the Crimea than from battle wounds. And she exposed this by creating this brilliant visual diagram, what which is known as the rose diagram or the Cox Kuhn, because she wanted to present it in as an attractive light as possible and and communicate it to as large a number of people as possible, this terrible disaster, the destruction of the British army from disease. And she did that with this brilliant rose diagram. And then, of course, she went on to become the first woman Fellow of the Royal statistical society, and for the rest of her life, right up to the time she's working on Indian Affairs, where she's looking at the subject of irrigation, and the problem that the lack of irrigation and the problem that poses for the Indian riot or Penn's peasant, she's taking statistical material and analyzing its data and then looking for solutions that can be taken from it.

And this might be a bit of a simplistic question, but she had so many different achievements in different fields. What do you think was some of her most significant?

Well, two that are very different one is her work from the 1860s Onwards to really the end of her working life. So the 1890s and that is her attempt to put trained nurses into the workhouses. Basically, before nightingales reforms, a sick pauper in a workhouse would be looked after, by a healthy pauper. Nightingale made this extraordinary change of introducing train nurses into into work houses, not only in Britain, but in Ireland. And by doing so, she was making a very clear statement, which he reiterates in, in the pamphlet she wrote called The ABC of workhouse reform, in which she makes the reading declaration of the importance of the idea that even if you have no money, you should still have a basic right to good health care. So one of the things that's often overlooked about Nightingale is the fact that she was a highly significant progenitor of a national health service. The second very different thing, I think, it shows up to the extent to which Nightingale was a polymath is her famous essay written during the years when she was a frustrated daughter living at home, called Cassandra, in which she looks at the limitations on her own life on the lives of upper middle class women who are unable to work and have all this energy and aren't able to do anything. This this pamphlet, which was published privately during nightingale's lifetime, and then in the 1920s, by Ray stretchy and her history of, of the suffrage movement, the cause to which it formed an appendix this essay, Cassandra was highly influential on GS mill when he came to write his book about women, and then also had an influence on Virginia Woolf, who described it as as being nothing less than like a scream, a scream of anguish, and impotence and frustration. And and Wolf was highly influenced about it, especially in a room of one's own her own feminist text, which is, you know, is still read today.

I think that's the side of stuff that of her story that a lot of people aren't really aware of, which leads me on probably on to my next point which is in the public imagination. Florence Nightingale has been crystallized as the lady in the lamp a lot of the other aspects of her story and her life have been subsumed by that image. Your book, The subtitle of it is the woman and her legend. Why do you think her legend is so important?

I suppose, because it's so it's so I suppose, because the legend is so powerful. It was powerful in the 1850s when it first came about. It's It was powerful to my generation who read the Ladybird book about Florence Nightingale, and thought this wonderful, compassionate lady going around, hospital wards, wiping soldiers brows, is such a strong legend that it seems in the past, in the 100 years since Florence Nightingale's death, that the only way to overturn it, is to go to the other extreme, and make her a kind of symbol for everything that is wrong in nursing today, or indeed portray her as, as some someone in some way slightly devilish in the way the little stretch he did in eminent Victorians, just after the First World War.

What do you think people have got wrong in their mythologizing about her

then? Well, she's a very complex character. I mean, she really is very complex and difficult to understand. She is, as I said, a polymath like so many of those great Victorians. She ranged over classical languages, modern languages, statistics, hospital construction, she could put her hand to so many things. And she was a brilliant letter writer, a brilliant essayist. I mean, you look at the pungent phrasing of a book like notes on hospitals, for instance, the way she just gets to the heart of a subject immediately and then you compare it with today's waffle and jargon in literature produced by today's Ministry of Health you she she's very modern in that sense, but also in another way. She's seems very distance because of the religious motivation that lies behind so much of what she did.

You spoke about how she used her fame to her advantage. But also she famously hated being famous. How did it impact on her life in a negative way?

I think it was a struggle for her. I think all like all of us. She liked attention when she felt that she had done something that was noteworthy. And I think that was a real struggle for her to give the praise back to God was her idea not to take the praise for yourself and become inflated with your own self vanity. She's hated being photographed. She didn't like having her portrait painted. I mean, that said, there are quite a few photographs of her. And I remember when I worked at Claydon, which was her sister's home, where Florence Nightingale spent a lot of time in the last part of her life. I came across so many drawings and watercolors of Nightingale painted by her sister. So yes, she she didn't want what she called all the fuzz buzz around her name, she saw it as worthless. And she was quite right to do so because she she thought that the British public didn't really wouldn't understand what she was doing. And she was right. And she knew that it was better because of what had happened to her during the Crimean War, where that attention had sometimes worked to destroy her work. Rather than build it up. She'd had had various problems because of newspapers and because of false reporting about her. So she knew that fame could work both ways. So I think sensibly, she realized it was impossible for a woman of her class to enter the public sphere in a very direct way.

Of course, we're speaking now in lockdown the temporary COVID-19 Hospital in London is called the nightingale. Why do you think her legacy is particularly resonant? During our current crisis?

Somebody sort of jokes to me with grim irony today, of course, that Nightingale would have understood lockdown because she spent so many years basically living in a room by herself seeing hardly anybody. It's a very grim irony that this year of the nurse should have should have turned out this way, and that nightingales bicentenary should be overshadowed by this this terrible pandemic. Perhaps the only positive outcome to come out of this crisis is perhaps finally that the public might realize how important nurses are to our society. Nightingale will be pleased because she fought for so many years to raise the status of of nurses in this country and around the world. And it's clearly something that the government hasn't always appreciated that we need more nurses and that nursing needs to be made more attractive as a profession. She what is interesting is that the so much of the data analysis surrounding COVID 19. The question the sort of statistics indicating the incidence of the disease, the statistics that were on will enable the government eventually just to decide how the lockdown should be relaxed and eventually ended. That is a direct derivation derives directly from nightingales own statistical work. I have often thought in the last few weeks, how great it would have been to have Nightingale studying the material relating to COVID 19. And what a brilliant analyst she would have been at that data she will be observing the disease's, spread very closely, and and looking precisely at the moment when the lockdown could be relaxed. I've noticed on Twitter that Nightingale is getting acknowledgment for the for the simple principle she sets out in note notes on nursing, that washing hands is vital that this is essential to combat infection. And as she says a notes on nursing if if you have time wash the nurses face as well, as a typical of her humor. I think it's important to understand that even great figures like Nightingale make mistakes. And one mistake relating to hand washing his that she seems very oddly to have been ignorant of the work in the 1840s of Semmelweis in Vienna, who established that hand washing was was important to combat the rise in mortality among women in maternity wards. Because this was a terrible problem throughout the Victorian period that really it was safer to have your baby at home, rather than the hospital. And Nightingale oversaw the maternity ward at King's College Hospital in London in the 1860s. And that had to be close to because the maternal mortality rates were rising steadily. What is very strange is that Nightingale didn't know about Semmelweis, his research, which showed that doctors and medical assistants were going from autopsies into the maternity ward without washing their hands and transferring particles onto the women in labor who then died from puerperal fever. So that that is an interesting sideline about this hand washing business. I'd also like to stress because so many nurses that present are going through. So many nurses at present are showing such great courage on the battlefront a few like that nightingale in two instances that I can think of off the top of their head also put her life at risk. In the autumn late summer and autumn of 1854. Not long before she went off to Scutari. She worked in Middlesex Hospital to care for patients who had been struck down by the cholera epidemic that was raging through London that killed I think about 600 citizens in 10 days. And she undressed patients in Middlesex Hospital put the turpentine stoops on their stomachs and managed not to get infected though she could easily have done so. So that is one instance of her bravery. And then of course, in the in Scutari or in the Crimea, she's constantly in danger of becoming infected herself. I think she would, as we all are be extremely proud that the nursing profession has risen to this challenge. And unfortunately, a lot of nurses are obviously suffering, infection and even death themselves.

That was marked by ostrich his biography, Florence Nightingale, the woman and her legend is published by Penguin. Thanks for listening. This podcast was produced by Ben Hewitt and Jack Bateman will be back on Wednesday when I'll be speaking to Catherine Fletcher about the Italian Renaissance.

Paving the way for thrilling career opportunities and allowing team members and young recruits to reach their full potential learning and expanding know how is a cornerstone of a core his vision of hospitality. I've always tried my best to nurture the next generation.

Watch and learn in the moment you couldn't learn that from a textbook in the

UK the group's nurturing young talents to become the next generation of hospitality leaders check out local voices global stories a podcast from a core
