# Supplementary material for: The Public’s Perception of Florence Nightingale’s Legacy in the Digital Media: A Critical Discourse Analysis
Source: Nurs Rep. 2024 Jul 24;14(3):1838–48. doi: 10.3390/nursrep14030137 (PMC11348171; doi:10.3390/nursrep14030137)
Supplement: Supplementary file 1 [file nursrep-14-00137-s001.zip › Podcast transcripts/Praying with the Saints.txt]

I'm Father Paul Donnison, and this is praying with the saints. Each episode will contain a shortened to evening prayer service and also an opportunity for me to share a story from the life of a saint. An ordinary Christian like you and me, who sought to follow Jesus in their generation. We're using the Book of Common Prayer 2019. And you can download the liturgy sheet off our website. And if you have a BCP, 2019 you can turn to page 41, or evening prayer begins. But some of you will already have these words memorized. And for others, perhaps you'll simply want to listen and have these words prayed over you tonight. And we're encouraging you to share it with others. Tonight, I want to tell you the story of a woman called by God to revision, the entire vocation of nursing. This is the story of Florence Nightingale let us quiet our hearts before Almighty God. Jesus spoke to them saying I am the light of the world. Whoever follows me will not walk in darkness but will have the light of life. Let us humbly confess our sins to Almighty God. Almighty and Most Merciful Father, we have erred and strayed from your ways like lost sheep. We have fallen to much the devices and desires of our own hearts. We have offended against your holy laws. We have left undone those things which we ought to have done. And we have done those things which we ought not to have done. And apart from your grace, there is no health in us. Oh Lord, have mercy upon us. Spare all those who confess their faults. Restore all those who are penitent according to your promises declare to all people in Christ Jesus our Lord, and grant our most merciful father for his sick, that we may now live a godly, righteous and sober life to the glory of Your Holy Name. Amen. Hear these words of absolution. The Almighty and Merciful Lord grant you absolution and remission of all your sins, true repentance, amendment of life and the grace and consolation of His Holy Spirit. Amen. Oh, Lord, open our lips, and our mouth shall proclaim your praise. Oh God make speed to save us. Oh Lord, make haste to help us. Glory be to the Father and to the Son and to the Holy Spirit, as it was in the beginning is now and ever shall be world without end. Amen. Praise the Lord. The Lord's name be praised. Our Psalm this evening is Psalm 44, on page 324, of the prayer book. We have heard with our ears, oh God, our fathers have told us what you did in the days of old, how you drove out the nations with your hand and planted our fathers in the land, how you destroyed the nations and cast them out. For they did not possess the land by their own sword. Now there wasn't their own arm that helped them, but by your right hand, and your arm and the light of Your countenance because you favored them. You are my King, oh

God, you send help to Jacob. Through you we will overthrow our enemies. And in your name, we will tread down those who rise up against us. For I will not trust in my bow. It is not my sword that helps me. But you save us from our enemies, and put to shame those who hate us. We make our boasts in God all day long, and will praise your name forever. But now you have cast us off and put us to shame. And you do not go forth with our armies. You make us turn our backs upon our enemies, so that those who hate us plunder our goods. You let us be eaten up like sheep and of scattered us among the nations. You sell your people for nothing. You take no money for them. You make us the reproach of our neighbors to be laughed to scorn and to be held in derision by those who are round about us. You make us a byword among the nations so that the peoples shake their heads of us, by disgraces daily before me, and the shame of my face has covered me because of the voice of the slander and blasphemer because of the enemy and the avenger and the All this has come upon us yet we do not forget you, nor have we been unfaithful to your covenant. Our heart is not turned back, nor have our steps departed from your way, though you have crushed us in the haunt of jackals, and covered us with a shadow of death. If we have forgotten the name of our God, and held up our hands to any strange gods shall not Gods search it out, for he knows the very secrets of the heart. For your sake, we are killed all day long, and we are counted as sheep appointed to be slain. Rise up, oh Lord, why are you sleeping, awake and cast us not away forever? Why do you hide your face and forget our misery and trouble for our soul is brought low even to the dust and our belly cleaves to the ground. Arise, oh Lord, and help us and deliver us for Your Mercy sake. Glory be to the Father and to the Son and to the Holy Spirit, as it was in the beginning is now and ever shall be world without end. Amen. Her name has long been associated with nursing. But What is less known as the deep personal faith that led her to serve those in need? Let me tell you the story of Florence Nightingale.

Born in 1820, in Florence, Italy, to aristocratic British parents, Florence's future was going to be marriage and upholding the family's social standing. But Florence had other dreams. From an early age she had desired to serve the sick and the poor on her family's estate, and at the age of 16, dramatically told her parents that she would pursue a career in nursing. Her parents were horrified that she would take on a vocation that at the time was associated with women in religious orders, or women of very low social status. Florence was undeterred, and in 1844, enrolled as a nursing student in a Lutheran Hospital in Germany. Eventually she returned to London took a job at a hospital in Middlesex, and within a year was promoted to Superintendent of nursing. One of her top concerns was the unsanitary conditions she found in hospitals throughout England, which spread disease further. Now, in 1853, the Crimean War began between Britain and Russia. And in the first year, over 18,000 soldiers were in understaffed military hospitals. And there were no nurses to serve them on the front. And so their British Secretary of War Sidney Herbert, came to Florence to ask her to gather and lead a team of trained nurses to serve the soldiers on the front. What Florence found upon arriving in Constantinople was a military hospital full of rodents, bugs and even human excrement. Florence set immediately to sanitation, procuring hundreds of scrub brushes and went on to enlist not just her nurses, but any patient who was mobile enough to help the cleaning process of the hospital. She also built kitchens to improve patient's dietary needs, laundry services, and a library to continue to provide for patients intellectual care, as they were recovering as well. Florence would visit the sick herself often making night rounds with a lamp, earning her the affectionate nickname the lady with the lamp. Other soldiers simply called her, the angel of Kimia. It's estimated that Florence's work reduced deaths in those military hospitals by two thirds. Now following the war, Florence brought her approach to nursing and sanitation back to the hospitals in England and beyond. She founded a school for nursing and became an icon of the vocation. So much so that nursing lost its association with lower class women and even other upper class women began to follow Florence's example. In 19, oh wait. Two years before her death, King Edward awarded Florence the British merit of honor. Few today can hear her name without thinking of the nursing vocation. But here's what's less known, her deep personal faith that led her to this life of a selfless vocation. Remember that dramatic moment when she was 16 where she declared her intention to become a nurse? Well, it was in response to an intense spiritual experience that she'd had that year. In her diary, she wrote on February 7 1837, God spoke to me and called me to his service. Later, at the age of 30, she would write in her journal about the intimate relationship she had with the living Lord. That was at the very center of her life and personal calling. She writes may 12. Today I am 30 The age Christ began his mission. Now no more childish things. No more thoughts of love, no more thoughts of marriage. Now, Lord, let me think only of thy will, that thou will asked me to do. Oh Lord, thy will, thigh will. And on Christmas day and age 65 Florence would write today oh Lord, let me dedicate this crumbling old woman to the Behold, the handmaiden of the Lord. Florence's life makes me think of the words of Micah six, eight.

You know, Oh man, what is good? And what does the Lord require you, but to seek justice, love, mercy, and walk humbly with your God. This is the story of Florence Nightingale, the story of an ordinary saint that God empowered to impact her generation with the gospel. May her story inspire you and remind you that God is still in the business of empowering ordinary saints today. Let's confess we believe in the words of the apostles creed, sang together. I believe in God, the Father Almighty, creator of heaven and earth. I believe in Jesus Christ, his only Son, our Lord. He was conceived by the Holy Spirit and born of the Virgin Mary. He suffered under Pontius Pilate, was crucified, died and was buried. He descended to the dead. On the third day, he rose again. He ascended into heaven, and is seated at the right hand of the Father. He will come again to judge the living and the dead. I believe in the Holy Spirit, the Holy Catholic Church, the communion of saints, the forgiveness of sins, the resurrection of the body, and the life everlasting. Amen. Lord, have mercy upon us. Christ, have mercy upon us. Lord, have mercy upon us. Our Father, who art in heaven, hallowed be thy name. Thy kingdom come, thy will be done on earth as it is in heaven. Give us this day our daily bread, and forgive us our trespasses as we forgive those who trespass against us. And lead us not into temptation, but deliver us from evil, for thine is the kingdom and the power and the glory forever and ever. Amen. Oh, Lord, show your mercy upon us. And grant us your salvation. Oh Lord, guide those who govern us, lead us in the way of justice and truth. Clothe your ministers with righteousness and let your people sing with joy. Oh Lord, save your people. And bless your inheritance. Give peace in our time, oh Lord, and defend us by your mighty power. Let not the needy oh Lord be forgotten. No the hope of the poor be taken away. created us clean hearts Oh God, and take notch your Holy Spirit from us. A call it for peace. Oh God, the source of all holy desires, all good councils and all just works. Give to your servants that peace which the world cannot give. That our hearts may be set to obey your commandments, and that we being defended from the fear of our enemies may pass our time in rest and quietness through the merits of Jesus Christ our Savior. Amen. Call it for eight against perils. Light in our darkness we beseech you, O Lord, and by Your great mercy defend us from all perils and dangers of this night. For the love of your only son, our Savior Jesus Christ. Amen. A night prayer. Keep watched your LORD with those who work or watch or weep this night and give your angels charge of those who sleep 10 The sick Lord Christ, give rest to the weary. Bless the dying, sue the suffering, pity the afflicted, shield the joyous and all for your love's sake. Amen. Let us conclude this evening with prayer number 50. For the medical professions on page 661 Almighty God whose bless His Son Jesus Christ went about doing good and healing all manner of sickness and disease among the people. Continue in our hospitals his gracious work among us. Console and heal the sick, grants to the physicians, nurses and assisting staff wisdom and skill, diligence and patience. Prosper their work, Lord, and Send down your blessing upon all who serve the suffering through Jesus Christ our Lord.

Amen. Let us bless the Lord. Thanks be to God. The grace of our Lord Jesus Christ and the love of God and the fellowship of the Holy Spirit. Be with us all evermore. Amen. This concludes this evening's podcast and I'm glad you joined us for praying with the saints. If this prayer podcast has blessed you, we encourage you to subscribe at Christ Church playnow.org And we encourage you to share this with your friends. I'm Father Paul Donnison and I'm looking forward to praying with you next time. Until then, I pray that you would have a peaceful night and a perfect rest
