# Supplementary material for: The Public’s Perception of Florence Nightingale’s Legacy in the Digital Media: A Critical Discourse Analysis
Source: Nurs Rep. 2024 Jul 24;14(3):1838–48. doi: 10.3390/nursrep14030137 (PMC11348171; doi:10.3390/nursrep14030137)
Supplement: Supplementary file 1 [file nursrep-14-00137-s001.zip › Podcast transcripts/Question of the Day.txt]

The question is international nurses Day is celebrated on whose birthday each year choose from the following. Mary Todd Lincoln, Clara Barton, Florence Nightingale, or Dorothy Dix Did you get it yet? It's Florence Nightingale. International nurses Day is celebrated around the world each year on the 12th of May. Miss Nightingale is best known as the founder of modern nursing. Her experiences as a nurse during the Crimean War, were foundational in her views about sanitation. And in 1860, she established the nightingale training school for nurses in London Timika we hear so much about nurses and other frontline workers today. I remember when I was in elementary school, there weren't all that many biographies of women, but there were always books about Florence Nightingale.

That's right, Mary, you know, she's often considered a saint on Earth. She was so in touch with herself at a young age, she knew that taking care of people was her calling. She was born into an affluent family who expected her to marry and at the time, this profession was looked down upon. Even so she pursued it got her degree in Germany at the Lutheran hospital of Pastor Fleenor.

Where did she get her first nursing job after her studies?

So after Germany, she came back to London. It was at Middlesex Hospital for ailing governesses that her principles and talents stood out. She was immediately promoted to a leadership role.

Well, you know, often when you hear about Florence Nightingale Her name is linked with the Crimean War. How did she get there?

Well, during the war, 1000s of injured soldiers were sent to military hospitals where they were dying from infectious diseases that stemmed from unsanitary conditions. And leading up to this time, Nightingale had success already with lowering death rates by improving hygiene conditions. So when she received a letter from Sidney Herbert, the Secretary of War at the time asking for her help, she put dozens of nurses together and they headed to Turkey. When they arrived at the British Base Hospital in Constantinople. It was disgusting. The water was contaminated rodents and bugs roamed free and soap was a rare commodity. Well, how did you turn it around? Patients who were able bodied help clean the hospital to improve the health conditions. She created a kitchen that catered to special dietary needs and established a laundry service among other changes. She reduced the number of deaths by about 65%. Her work lead to a book that established a Royal Commission for the health of the Army in 1857. A few years later, she opened her own school

and changed the face of the nursing profession for forever indeed, think how much we owe to Florence Nightingale. Thanks for that to Mika. That's it for now. I'm Marie Horwitz, and I'm to make a snap. We're asking que OTD on Twitter and Facebook, play

along with a mobile app. Just search for Question of the day in the app store.

Wherever you play. Come back tomorrow.

Learn something new every day.
