# Supplementary material for: The Public’s Perception of Florence Nightingale’s Legacy in the Digital Media: A Critical Discourse Analysis
Source: Nurs Rep. 2024 Jul 24;14(3):1838–48. doi: 10.3390/nursrep14030137 (PMC11348171; doi:10.3390/nursrep14030137)
Supplement: Supplementary file 1 [file nursrep-14-00137-s001.zip › Podcast transcripts/RD Talks.txt]

Florence Nightingale by Mary Raymond Shipman Andrews, condensed from a loss commander, often called the lady of the lamp. This indomitable woman pioneered modern nursing in the midst of war.

Most of us have read in Dickens about nurse Sara GAMP, who took a drink when she was so disposed. But not all of us know that less than a half century ago, Sarah GAMP, the drunken the ignorant, the immoral nurse was real and was multiple, around 1870 in Bellevue Hospital in New York, there were plenty of her 50 years ago says an eminent physician, some of the nursing in Bellevue was done by drunken prostitutes who were given the option of going to prison or to hospital service. They were often found asleep under the beds of their dead patients whose liquor they had stolen. A bad kettle of fish that seems to us to trust our lives and hesitatingly to the comfort and service of hospitals. Yet such was the deplorable state of nursing, not only in the US, but in England around 1850 When Florence Nightingale destined heroine of the Crimea was fighting for her future, nurses, all drunkards without exception, but to nurses whom the surgeon can trust to give the patients their medicines, such as a doctor's account of a London Hospital. towards such a world of drunkenness and immorality and misery did this daintily raised society girl steadfastly set her steps in between London and country house parties. She was studying anatomy and visiting hospitals that her family opposed her tooth and nail is not remarkable. Yet by 1852. In spite of family opposition, she had grown steadily in wisdom and judgment in her chosen field. On the continent she had studied and lived in hospitals, managed by the Sisters of Charity. In 1853, she obtained permission to study Paris hospitals. Finally back in London that summer, she went into her first situation as superintendent of the establishment for gentle women during illness in Harley Street. Her task was harder than day laborer, she had to manage the nurses and assisted operations and hold down expenses in the coal cellar and the ladder. But that year in Harley Street, with experiences organizer, manager, nurse and diplomat led directly into the responsibilities of the Crimean War. In 1853, England, France and Turkey fought Russia. British troops were landed in Crimea, and six days later was the Battle of the ALMA river after rejoicings of victory came a shift to bitter resentment. No sufficient preparations have been made for the care of the wounded red a dispatch from Constantinople. Not only not sufficient surgeons, not only no dresser and nurses, but not even linen to make bandages. The newspaper indictments stirred England, the writer told of the French their medical arrangements are extremely good. They have the help of the Sisters of Charity who have accompanied the expedition. These are excellent nurses. Next day was a letter in the times. Why have we no Sisters of Charity. Florence Nightingale was urged to take out nurses but she wanted official sanction. She submitted a plan to Sidney Herbert secretary at war. English women nurses in the army. A woman in any position of public responsibility was at that time is subject for prejudice talk. Herbet knew that military jealousy and opposition would occur. A woman was not a person she was a female. Now, however, public indignation over the scandal in the Crimea was so aroused that Herbert with the approval of the cabinet appointed Florence Nightingale to select and lead a group of nurses on an autumn day in 1854. So Alexander more lay wounded in the barrack hospital at Scutari, Turkey. balaclava had been fought, and the wreckage from the cavalry had just been landed. Most caught was near a window, he had a view into the central courtyard of the hospital, a view that was to haunt him the rest of his life. The operating room was opposite, and out from its window came flying amputated arms and legs, making an ever increasing pile on the footpath from their beds wounded men watched on this day when Sir Alexander was trying to sleep, trying to forget the bloody things which came endlessly tumbling. The officer in the nearest court spoke more he said, I believe that English nurses come.

So Alexander lifted his head and looked out. An army mule cart was carrying off the mass which had lain rotting the English nurse had indeed come. Florence Nightingale and 38 nurses had landed the afternoon before. There was no excitement. Yet instantly and everywhere her organizing power was felt. Each side of the hospital was nearly half a kilometer in length. There were galleries and corridors story above story on three sides of the building, enough to make if continuously extended 6.5 kilometers. In these corridors, closely packed without decencies or necessities, lay men with terrible wounds, sick with hideous diseases. The hospital had been transformed from a Barrick by the simple process of wide washing, and underneath its imposing mess was sewers of the worst possible construction, from which the wind blew sewer air up into the corridors where the sick were lying, wounds and sickness, overcrowding and want of proper ventilation added to the foulness of the atmosphere. At night, it was indescribable. The wards were infested with rats, mice and vermin. Even the communist utensils for cleanliness, decency and comfort were lacking. Not a basin, not a towel, not a bit of soap or a broom Miss Nightingale wrote, The cooking was done in large coppers at one end of the vast building, and it took three or four hours to serve the ordinary dinners. The last wounded may be dying man in that weary 6.5 kilometers of beds had his lunch of boiled meat or gristle hot or cold, perhaps at 3:30pm. Such was the hell into which this hybrid soft voice woman walked eagerly with no reason but the love of humanity. Before she came a soldier's letter said there was cussing and swearing, but after that it was as holy as a church. After that, many things changed with a quickness that must have made the routine soaked officials dizzy. Six shirts washed a month for 2000 Sick dirty heroes did not fit with Florence Nightingale's training, and the bedding when washed was washed in cold water. In a week a laundry was started. Miss Nightingale using her own funds took a house had boilers put in and employed soldiers wives to do the washing. Within 10 days she had three diet kitchens making and serving delicacies for those so desperately ill that they were unable to take the food which came to them. With suppliers she herself had provided she set up a storeroom from which the surgeons were thankful to get necessaries. For there was a lack of these even when they were actually in Scutari soldiers laying blood soaked garments of the battlefield, while three bales marked hospital clothes were in Scutari and nobody dared open the bales till a board had set upon them. And Important Person of the board was away. The board could not meet without him. So the men continued to lack the clothes. She was charged with officiousness in supplying needs, she preferred to obey rules but between rules and her soldiers the rules went to the wall what right have you to touch those doors are mounted officer riding into the great central courtyard funded the words that are slim young woman carrying across with a cane in her arms, a can of Arrow route it happened. The young woman stopped and set her can down. She looked up at the impressive figure. She looked steadily out of clear gray eyes and said not a word only continued to look till silently. The officer turned his horse and rode off. Then Florence Nightingale picked up her arrow route and went on about her business. There was jealousy from military and medical officers, a female with power assigned by the government with the ability to use her power. It was unendurable. Some officers salt, others through obstacles. Get reforms went forward like armored tanks plowing over machine gun nests of jealousy and red tape. She set up a money order department to receive the money of any soldier who wish to send it home. And in the next six months 17,000 pounds rescued from the canteen, she said went to families in England. She started another rival to the canteen a coffeehouse called the income and cafe and drunkenness among the soldiers was automatically reduced. She established classrooms and reading rooms and people back in England eagerly sent out books and games. She trained orderlies and educated her nurses. Beyond that

she wrote endless letters, chiefly to officials. By the miracle power of busy people, she had time to do all these things. But the greatest of her miracles was the accomplishment of the supreme object of her life. Nursing, not merely organizer and purveyor and school mistress and correspondent and thorn in the flesh to dosing officials. She was with her own hands intensely a nurse. She was known to pass eight hours on her knee She's dressing wounds and comforting them in. Sometimes she stood 20 hours at a stretch, assisting at operations, distributing stores directing work. She had an utter disregard of contagion, the more awful any particular case, the more certainty her slight form might be seen bending over him, seldom quitting his side till death released him. The men worshipped her, and at night as she passed down the long rose lamp in hand, pausing here and there to give comfort or assistance, they would kiss her shadow as it fell across their pillows. The Treaty of Peace was signed at Paris in March 1856. All England was on fire to meet Florence Nightingale. The government offered her a man of war to come home, but she declined, and on August the sixth Miss Smith slipped quietly into London unrecognized, missing the band's the triumphal arches and addresses that had been planned for the lady in chief. She was utterly tired, but more than that, her health was seriously impaired. to Florence Nightingale, the two years in the Crimea were an episode. Really, they were an enormous and far reaching starting point. One movement which she had not directly thought of serving, she had served the position of women as people instead of females. Mark Lord Stanley said about that time what by breaking through customs and prejudices Miss Nightingale has affected for her sex, she has open to them a new sphere of usefulness. The country wanted to do something for the soldiers Angel, already doomed to invalid ism for the rest of her life. It was understood that the wish of her heart was a school for nursing and a fund was started. In a year the fund was at 40,000 pounds. And in 1859, Florence Nightingale began at St. Thomas's hospital, the first lay training school for nurses from her invalids bed in South Street. She gave much time to the new institution. The first class of 13 was graduated in 1861. With those 13 Girls in brown frocks in whitecaps, they opened a new profession which has reached in many countries. That little school at St. Thomas's reformed the pauper hospitals of all England, and finally the public hospitals of the whole world, redeeming them from the drunken immoral nurses from the Sierra camps. Meanwhile, lying on a sofa in South Street, Florence Nightingale read and worked and wrote without end, her life of 90 years was crammed with action almost to the end, despite nearly half a century of invalid ism in a land where women were almost chattels, she acted as ultimate court of appeal on large public questions, and as unquestioned adviser to high government officials. Her fame grew to international proportions, and she was officially consulted on hospital administration during the American Civil War, and again by the French during the Franco Prussian war. Today, a figure of Florence Nightingale stands lofty on a pedestal in mid London, and all England see this about in the streets below. That is as it should be, but it is not all. Her truest monument, not made with her hands, is one not always associated with her name. It is the far reaching outcome of that school of 13 young women in brown and white, housed and guarded in a wing of Old St. Thomas's hospital. It is the hope of help, to which the world turns in trouble, a fitting enormous monument, the modern profession of nursing. Editor's Note, the Bellevue Hospital in New York was founded on March 3117 36, and is the oldest public hospital in the US. For more rd talks, visit reader's digest.com.au brought to you by Reader's Digest Australia. Narration by Zoe Manya sound production by Ricky price
