# Supplementary material for: The Public’s Perception of Florence Nightingale’s Legacy in the Digital Media: A Critical Discourse Analysis
Source: Nurs Rep. 2024 Jul 24;14(3):1838–48. doi: 10.3390/nursrep14030137 (PMC11348171; doi:10.3390/nursrep14030137)
Supplement: Supplementary file 1 [file nursrep-14-00137-s001.zip › Podcast transcripts/Risktory.txt]

Welcome to the risk to re podcast a project dedicated to telling the story of risks through the lens of history. Here is your host just since a Galba.

Welcome everyone to the risk tree podcast. Florence Nightingale, a nurse, social reformer, statistician, and general badass innovator once said, quote, I think once feelings wasted themselves in words, they ought to all be distilled into action, which brings results and quote, Nightingale was the quintessential but why individual who never saw conventional wisdom as being insurmountable or unquestionable. The work she did throughout her lifetime exemplifies how we, as risk practitioners ought to always look deeper, to find root causes of threats and hazards, and to formulate pragmatic evidence based responses to those things that might hurt us. Florence Nightingale was born on May 12 1820, in Florence, Italy. Her early childhood was typical of someone living an upper class existence in country England, with one exception, her education. Florence's father William invested heavily in her and her older sister Frances, teaching them everything from history, philosophy and literature to mathematics and statistics. He believed his daughters deserved the same education as men, and was diligent in ensuring his beloved girls were pushed to their intellectual limits. Both Florence and Francis thrived under his tuition. But it was Florence who truly excelled. Francis wrote, quote, she has taken to mathematics, she is deep in them and working very hard. In quote. Florence resisted all attempts by her mother to be taught traditional female activities, such as high management and learning how to be a good wife and mother, and insisted on engaging in vigorous philosophical, political and scientific debates with her father, who soon found his daughter to be a worthy and dogged adversary. In 1838, Florence traveled to Paris, where she met Mary Elizabeth Clarke, and English born but Parisien based sell on hostess, Florence was drawn to clucks fierce, independent and skillful debating techniques. She would watch us clock would dismantle and opponents arguments piece by piece, using evidence based pragmatism as her guide. And Florence was inspired. Her father had given her an intellectual foundation. Clarke gave her the courage as a female in a society where women were expected to be wives and mothers on loan to forge a different path. Florence's mother began to see a shift in her personality. She wrote, quote, I do not expect that love passages will be frequent in her life and quote, in 1844, Florence announced to her parents that she wished to pursue a career in nursing. Her parents were horrified. They thought nursing was slowly work undertaken by the lower classes, and that Florence an upper class female was choosing to pursue a career not of her station. Further despite the education she had received and had been encouraged to embrace by her father, there was still an expectation that Florence would eventually end up marrying a similarly wealthy peer bearing children and becoming the supporting player to a powerful and wealthy husband. Her parents said no. And Florence continued to visit hospitals in Paris, London and Rome, all of which serve to confirm in her mind that nursing was her calling. She would not be dissuaded. In 1850, Florence, his father finally agreed to let her study nursing in Germany were typically a Florence she excelled. By 1853 She was the superintendent at a women's hospital in Hartley Street, London. Florence was finally doing what she had always wanted to do. She was happy, content and fulfilled.

In 1853, the Crimean War began and Florence with a group of 38 nurses in tow, was dispatched to Scutari in Turkey. Florence was horrified when she arrived at the barracks. The battleground hospital was filthy, with one account stating that fecal matter sat an inch deep on the hospital floor. She and her nurses immediately set about cleaning the hospital and ensuring that patients were both fed clean food and were given clean clothing. She was tough and unrelenting. accounts from Scutari say that Florence was a person who knew what needed to get done, and woe betide anyone who disagreed. As one soldier wrote, quote, it would be a brave man that dare insult her, I would not give a penny for his chance, and, quote, she documented processes and continually re examined them for potential inefficiencies. She would use data to guide her decision making, and she would use evidence to make her argument, she would see a circumstance speculate the causes, pilot her solution, and then examine the results. She was perhaps the earliest proponent of Six Sigma methodologies. And this is what set Florence apart. Nursing to this point had always been about tending to the injured and sick, cleaning wounds, bringing food and water, acting as an emotional support all reactive functions responding to the event after it had happened. Florence as she examined data and looked at the cases of the men she cared for, saw that nursing could help prevent illness in the first place. She had an instinct that preventative measures may work, but instead of just following that anecdotal gut instinct, she used data and evidence to prove her point. Florence's work as soon became well known in England, a portrait Lady of the LAM depicting Florence carrying a lamp anxiously watching over sick men became famous. Fans would write her poems and dedications. There was even a song written for her with the lyrics quote, my lads, may your hearts never fail. You are cheered by the presence of a sweet Nightingale and quote Florence had bargaining power and she used it. Upon her return to England, she met with one of her biggest fans Queen Victoria, yes, the Queen Victoria, and convinced her that further study was necessary of army data. That mortality could be reduced through an analysis of root cause data gathered from the battlefield. Queen Victoria, an avid fan girl agreed and established a Royal Commission into the health of the British army. With statisticians William Farr and John Sutherland, Florence examined the data and what she found was shocking. 16 1000s of 18,000 deaths were not caused by wounds sustained in battle, but were attributable to disease sustained after the wound, exacerbated by poor sanitation and poor nursing conditions. Working with the army and the sanitation commission, Florence devised ways and means of improving care for wounded soldiers, such as ensuring that hospitals had clean water, that the quality of air was conducive to recovery, making sure instruments and tools were cleaned and sterilized before use and ensuring that sources of disease such as dead animals were removed from the hospital

grounds. The death rate plummeted by close to 99%. This was an extraordinary finding, and one that when released to the public, had the potential to revolutionize nursing. But Florence was concerned that the data which was heavily quantitative, and not particularly accessible to the ordinary person on the street, would be ignored because it was just too hard to understand. Florence herself said, quote, it should affect through the eyes what we fail to convey to the brains of the public reward proof ears, and quote, so she set about finding a way of communicating the data in a way that would resonate with every Britain. She invented the rose diagram, which is still used today to display data. I will include a copy of the rose diagram on the history website. The rows diagram was and still is deceptively simple but effective. On the right, Florence documented in a circle formation, deaths by month before the cleanup began. On the left, she documented in a circle formation deaths by month after the cleanup had begun. You didn't need to be literate to know what the diagram represented. It was obvious that mortality had plummeted after steps were undertaken to improve preventative measures in hospitals. Florence also make use of visual tricks by making sure for example, that the before graphic was larger, and therefore more imposing than the after, showing visually that the risk had gone from big to small. If Florence was a celebrity before, the rose diagram catapulted her to true a bonafide a stardom, and isn't the kind of nice that back in the day stardom wasn't a supermodel or a reality TV star. Back in 1855. Florence Nightingale, a nurse and statistician was one of the biggest names in town. Her work was successfully adopted by armed forces everywhere, including the US, Western Europe and Australia.

In India was Florence's next target and bless this woman's heart. Her focus was not only on the British troops, but on the native population and their high rates of mortality. In an era where the Indian population was seen by the British as a commodity that could be bought and sold. Her care for Indians was extraordinary. She devised methods to reduce cholera, water pollution, the disposal of sewage and formulated a communication strategy using women because she recognized that wives and mothers would often be the ones ensuring sanitary and clean conditions. And she used their communication strategy to spread the message. Florence recognized that it was one thing to identify a risk, but it was quite another to mitigate it. And she recognized that local leadership is often best placed to mitigate risks, as she wrote, quote, without engaging the people themselves on our side, without convincing them of what is their own interest. We may pass what sanitary AX we place but they remain a dead letter. We may have the most exact knowledge of what is wanted, but we cannot carry it out and quote, she set up the nightingale nursing school at St. Thomas Hospital in London. She wrote texts on nursing and she champions for the placement of nurses in workhouses, which had previously been unstaffed by medical personnel. Some even say that her initiatives with the workhouse where everyone, regardless of class would receive medical treatment from professional and trained staff forms the precursor for the National Health System. to fund her prodigious activity, Lawrence utilized her own money and drew on favors from the wealthy and powerful, who flocked to be around her. She was a person who could get things done, and influence change, in a way rarely observed before or since. In her later years, she became bedridden. That didn't stop her though. From her bed, she will draw up plans for field hospitals, working with different labs that according to her data and evidence would provide optimal care for patients. Florence Nightingale died on August 13 1910, peacefully, leaving a legacy of contribution that is just mind boggling both in quantity and quality. Florence Nightingale possessed a toolkit that every risk practitioner ought to have. She understood risk, threat and opportunity. She understood that prevention is always better than cure. If you can prevent a threat from being realized. It's a whole lot easier than cleaning up the mess afterwards. She recognized the value and persuasiveness of good data. She recognized that sometimes what is important isn't so much the content but the form. The rose diagram was a way to communicate what was a complex concept and problem in a way that anyone could understand. She leveraged her networks to achieve her aims. She was persistent. And thanks to all of the above, we are better for it. Plus, and this is a bit of a sidebar on my part. She exemplifies a feminism that I personally admire feminism that doesn't demand special favors or allowances as happens today. Florence Nightingale simply sought to be awesome. The fact that she was a female was utterly irrelevant. She never sought anyone giving her kudos on anything other than her achievements, not her agenda. And that's something I can't help but heart her for. Thanks for tuning in today, everyone. on next week's episode, I am going to look at Sir Edmund Hillary's ascent of Everest, and the practical mitigation strategies he and his team, including the extraordinary Tenzing Norgay, implemented to aid their climb. I'll also spend a few minutes at the end of the episode doing a q&a on my thoughts on risk management, where it is now and what its future is likely to look like.

If you enjoy listening to risk three, then please subscribe via iTunes or Google Play. New episodes are released every Monday. If you would like to learn more about the podcast, then please head over to the website at WWW dot risk to read.com. And if you would like to contact me directly, you can reach out on LinkedIn or you can use the contact form on the risk tree website. I'm just simply Galpin I love risk and I love history. This has been risk three
