# Supplementary material for: The Public’s Perception of Florence Nightingale’s Legacy in the Digital Media: A Critical Discourse Analysis
Source: Nurs Rep. 2024 Jul 24;14(3):1838–48. doi: 10.3390/nursrep14030137 (PMC11348171; doi:10.3390/nursrep14030137)
Supplement: Supplementary file 1 [file nursrep-14-00137-s001.zip › Podcast transcripts/The Boss Ass Bitch Awards.txt]

Hello, and welcome to the boss as pitcher words the weekly podcast where we recognize the boss as pitches who inspire us. We're your hosts, Steph Huggins, and I am Jared fleets. Jared. Yes. What makes a badass bitch?

I'm so glad you asked. It's like a whole new spirit every time you asked me. A boss as bitch is a broad category. For our podcast, we tend to focus on individuals who are driven by their principles fight the man, they get shit done, they shatter glass ceilings, and paved the ways for others to follow. They can be anyone from the postal carrier who recognizes those weird patterns and, and calls the police when something's noticeably wrong.

Oh, true. Or the journalists who are out there putting themselves in harm's way to report world events.

Yes. Now every week, we pick a boss F bitch, give them our award for the week and tell their stories. So hopefully that they can inspire you to. Before we get into all that though, we'd like to start off the episode with our own boss asked moments for the week. So Steph, did you have any moments that you want to share with the class? Have

a good one this week? Oh, I've actually been holding off because I wanted to tell you before today, but I was like, I'm just gonna wait until I'm on the podcast to get my reaction. So you know, I've been interviewing around for some jobs. And I had an interview for a job that I was pretty excited about the prospect and it was a zoom interview. You know how zoom interviews, they can be kind of awkward and like, No, you're not sure whose turn it is to talk

laggy to depends on the internet connection.

But I ended up having it was probably the best interview I've ever done. Like, the guy who interviewed me like we're like laughing and having a good time kind of hanging out. And the whole time I was just like, Yeah, I feel like we're really getting along. This is going really well. But at the end of the interview, he goes, Well, if it wasn't obvious, I'm offering you the job. Oh, it wasn't that obvious. I mean, I thought we see each other but I was not necessarily expecting you to offer me the job at the end of the conversation. So I got myself a new job. I'm super excited about it. It's a case manager position. Over at Mosaic. Oh, Mm hmm. So I just I drove out to Sheppard Pratt today and did all of my my onboarding stuff. I got my picture for my badge taken and did all the paperwork and all that good stuff. So next week, I'm starting at my new job.

Oh my God, that's fantastic. They're excited getting shit done. breaking down barriers fucking shit up. So proud of you. All my friends doing big things. I'm proud of them or whatever.

Yeah, that was my moment. What about you? Well,

mine is less exciting as yours. So I'm not sure if I told you or the podcast but I found a weighted blanket at the thrift store like a couple of weeks ago. That's a good fine. Not necessarily that I found it but Dylan's mom found it and she knew how much I've been wanting to get a weighted blanket so she brought to my attention that she was $8 for a weight a 20 pound weighted blanket. Oh, that's nice. And I waited to wash it because I didn't want to put it in my washing machine fuck up the the the weights weights or the the balance the bouncer Okay, so I waited until I went to a laundromat to do it. And one of the best decisions I've ever made. Oh, it took some getting used to, because it just kind of just felt heavy to sleep under. But now like it's almost like it's a self insulating self heating blanket. Used to be nice and warm and cozy throughout the night. Because my room is notoriously colder than every other room in the apartment. Oh, I don't know why I joke my roommate Emily that there's probably a ghost just like permanently stuck in my room. And that's why it's so much colder. Probably just the installation just sucks. But it's a ghost mostly Mama is following us. Who are we kidding? Me? She's always following us.

It's a running joke we have from our old house where we live together there was a ghost called mama. And the theory is that she follows Jared wherever, wherever he goes. But here's

more of a backstory on that. So there was a night where we decided as a joke to play with the Ouija board as you do as you do when you're young and dumb. So we ended up having a Message from a spirit who named herself mama. And one of her messages to us was, but never be alone or don't be alone.

He was never but I could be wrong. Something about

not being alone. We were like, Okay, well, Mama, it's time to say goodbye. We're gonna talk to you later. And we just believe that Mama just permanently stayed with us so that we would never be alone. So maybe she's just either she's just keeping a watchful eye out for

us. Nice. Coming from a nice play. Never had anything

wrong happen. I've never felt like there's a malevolent spirit around me. So you know,

makes your room a little chilly, but it's worth it. Sure. She can't help that.

That's just her spirit affecting the physical world.

Sure. Yeah. her fault.

She can't Yeah. So yeah, that Oh, and along with that way to blanket I realized, oh, I can finally get a duvet cover.

Oh, so that's grown up.

Oh, my God is so going up. So I went to this website called society six. Some of the girls might know about it, some might not. And I've been really into mandalas mandalas. And I've been wanting to get a Mandela tattoo, but I'm not sure if I want to commit to that yet. So I found this naturally read Mandela. duvet cover. Oh my god, I love that. Oh, my God, I cannot wait for that bit to come in the mail. I think it should arrive on the sixth. I'm living.

I think that's a great idea. Especially if you're considering a tattoo. It's kind of nice during the decision making process to just kind of live with the the picture or the pattern or whatever it is that you're thinking about really

get used to it and before just slapped it on as ink.

Absolutely. That's great. So yeah, so you just kind of nesting? Yes. Love it.

Yes, yes. So now that we got that, who are we getting into this week?

Well, so this week, before I introduce my award winner, I did want to shout out Mary Jo, mother in law of the

pod. Yes, Mary Jo, what she doing? Well, she's

just been over the top supportive and excited about the podcast, I get calls and texts about it, and she'll be excited about a certain person that we do. And she's thrown out a couple of suggestions. And one of them kind of hit home because Mary Jo was a nurse and I thought it'd be cool to cover this person for her. So what's that look for?

Who you doing stuff? Florence Nightingale bits? Are you kidding me? No. Are you kidding? It just happened? You're joking. Nope. We're doing this. We're doing the same person. What are the Ah, okay, this is this is fun.

Okay, so what do we do? Do you want to try to tell the story together? Sure. Alright, guys, well, we're mixing it up this week. This is a new one for us. Um, okay. Well, let's see how it goes.

We're just gonna be sharing the story rather than telling the story to each other.

Yeah. Okay. Um, so do you want me to start off, jump in? Okay, so, Florence Nightingale was born May 12 1820, in Florence, Italy. She was the younger of two children in an affluent British family which belong to all the elite social circles. Her mother Francis came from a family of merchants and took pride in socializing with people of prominent social standing. So she was a salesperson type. Yes, yes, yes. And so her mom is this gregarious social climber and somehow, little Florence got none of that personality and was pretty awkward in social situations, preferring to avoid being the center of attention whenever possible. So this meant that Florence and her mother ended up butting heads a lot. And I can just picture her mom dressing her up, and trying to drag her to parties and introduce her to all the right people. And poor Florence just desperately wanting to go home and read a book alone in her room.

It's almost like I'm picturing her being the introverted tomboy, but more so just the introverted awkward girl the family not no not as much as being a tomboy, but just she's just doesn't fit in.

Yeah, just like the introvert. And if all if your whole family is extroverts and they're just constantly like dragging you to these social engagements, it's got to be miserable and they just don't understand she So, feel free to I don't know how far I'm going. Okay? So Florence's father, William shore Nightingale was a wealthy landowner who had inherited two estates. Florence was raised on the family estate at law, Hearst, where her father made sure she got a classical education, including studies in German, French and Italian.

I feel like she was probably just, she learned a few phrases.

And she was like, Oh, yes, I can speak French. I can speak German, I can speak and you want to hear some of it.

I do think that these prominent elite families probably did really pride themselves on having classically educated kids. So they want to show there probably was a fair amount of emphasis put on it is my assumption. Yeah, yeah. That's my thought. So anyway, she came from a very privileged background. But unlike a lot of privileged people, she was conscious of this. And from a very early age, she used her status to help others. So she got involved in philanthropy, she would take care of the sick and poor people in the village near her family's estate. And by the time she was 16 years old, she decided with absolute resolve that nursing was her calling.

So I'm pretty sure that she took it as like a sign from God or a message from God to like, spread the message of reducing the human suffering. So yeah, so naturally, nursing was the most reasonable thing to do with that. Because of her family's aspirations to keep the social status and the image up, her mom was like, no, no, no, no, no, no, no, you don't work. Women don't work.

We don't do that. That is not your job.

And nursing was not really much of a respected profession around the time either. It was more so dominated by women who were lower class and perceived as being lazy, disinterested, or an apt to say the least

it's so crazy, because it's such a respected profession, that it's tough to even think about that being the mindset. But yeah, it was considered menial labor,

I guess, because you could also trace it back or link it to, like, being a maid or a servant, like tending to someone's wounds and like, patching them up. Yeah. So it's more like a, like a easy way in to do that. So only the people who are already in a lower class found that weigh in, and they just tried to make that as like third job, but it still wasn't respected because you're a lower life form in their eyes. Hmm. Yeah. I'm just wondering if that's how it was.

Maybe, um, yeah, me that there had to be some reason for it. But yeah, so her, her parents just felt like her purpose. You know, she's this affluent young lady. Her whole job is to find a wealthy man to marry. Right.

That's what a woman should

do. That's your job. So the next year when Florence was 17, she got into this little romance with a gentleman named Richard Monckton maleness. So Regal, very regal. And it seems like she really liked him because she said he stimulated her intellectually and romantically. And her parents, obviously, were very happy because their daughter was being courted by exactly the wealthy, socially acceptable young man that they had hoped for. Well, he proposed to her and she turned him down. At the end of the day, she felt she had another calling and that she wouldn't be able to realize it if she took on a role as his wife. And she was probably spot on with that assumption, you know? Yeah, pretty fair. You get married, they expect you to start cranking out kids. You just live in the house. She wasn't

ready for that life. No. Oh, so

she was so young. She was 16 than Right. Or she was 17 when she had the

boyfriend's 17 Yeah, she wasn't ready for that.

So at that point, she had already shocked her parents by turning down the proposal. So she just went ahead and rode that defiant momentum, ignored her parents objections, and in 1844 She enrolled as a nursing student at the Lutheran hospital of Pastor Flettner in Kaiser worth, Germany.

So, in I think there she trained for about two weeks, and then again for three months and 1851 Is that what you have on your timeline?

I just have her there in the early 1850s. Okay, so yeah,

so it was there that she mastered the basics. nursing skills the importance of patient observation and the value of good hospital administration. And her father was able to pull some strings and was able to get Francis a position as a superintendent of the Institute of sick gentle women, and distressed circumstances back in London. So while there she successfully displayed her skills as an administrator, by improving nursing care, working conditions and the efficiency of the hospital, after about a year, she began to realize that her services would be more valuable and an institution that would allow her to actually train nurses, and she considered being considered becoming the superintendent of nurses at King's College Hospital in London. However, in 1953, this is at this point when girls 33 years old, the Turkish Ottoman Empire declared war on Russia. Now since British and Great Britain and France were allies to Turkey, they joined to thwart the Russian expansion. And this was known as the Crimean War, which was mostly fought on the Crimean Peninsula in Russia. The British troop base and hospitals for the care of the sick and wounded soldiers were primarily established in Scutari, which was across from Boss prosperous from Constantinople. They are Istanbul. So to put that into perspective, that was about a 22 hour car ride, or about an hour and a half plane ride from Scutari to Istanbul. I don't know how many if they had war planes in 1853. They Was that too early for war planes? Yes. Okay. So yes, they had to drive the masses over or, or use a boat to get across that, because it's a peninsula. So it's surrounded by water, except for one part of the land you don't see on three sides. And so the one side, not an island is a peninsula.

So, yeah, there was a lot going on. And the conditions at the military hospital or rough, ragged supplies were in very short supply, and the soldiers weren't getting sufficient, sufficient medical attention, because the hospitals were understaffed, and they were living in very unsanitary and inhumane conditions. So there actually was an uproar in England about it, and they knew they had to do something because their soldiers were dying of disease. And in late 1854, Florence received a letter from her secretary from Secretary of War, Sidney Herbert, asking her to organize a corps of nurses to tend to the sick and fallen soldiers in the Crimea. And of course, Florence was down for the cause. She quickly assembled a team of 34 nurses and sailed with them to the Crimea just a few days later. And they had been briefed about the terrible conditions there, but nothing could have prepared them for what they found when they arrived at the British Base Hospital in Constantinople. The hospital sat on top of a large cesspool, which contaminated the water and the hospital building itself. Patients lay in their own excrement on stretchers scattered throughout the rodent and insect infested hallways. The most basic supplies like bandages and soap were increasingly scarce as the number of ill and wounded steadily increased, even water needed to be rationed. As you can imagine, more soldiers were dying from infectious diseases like typhoid and cholera than from battle related injuries. Pity. Well, luckily for everyone involved, Florence was a no nonsense kind of lady and she got right to work. She managed to get her hands on a couple 100 scrub brushes and asked the more able bodied patients to scrub the inside of the hospital from floor to ceiling and the ceiling. The whole day it was the head Michelangelo up there painting the Sistine Chapel how they get to the ceiling, scrubbing it, scrub.

They had the fucking extend the the the Extendo brushes, on ladders and shit and then like, oh, that sounds dangerous. And the crazy

thing is so back in her at her posting in London previous to this. She I think you mentioned she was able to lower the death rate by changing their hygiene practices.

Yeah, the death rate was 40% in that hospital.

And so just to put it in perspective, sanitary practices and medicine at the time. Were very different than what they are today and simple things like washing your hands between patients were not standard practice. In fact, it wasn't until about 10 years later, after she had served at that hospital and made these changes that Dr. Ignaz Semmelweis is credited with figuring out that his gynecological patients had a better survival rate if he washed his hands between deliveries.

Again, I think I mentioned this in a few episodes ago, but like, how are some of these things not caught? Like? Why would you not think washing your hands?

I mean, it's it's common sense to us now. But you don't they didn't have microscopes. They didn't know about bacteria. You know, it, medical science had a ways to go.

Washing your hands. If you're a nurse, you're doing people's

blood. Right. But did they know about blood borne pathogens? Probably not.

Well, wait, hold on, When? When? Okay. Medieval times, that was what 1600 1700s? Sure. So that was around the time when they will put leeches on your body to because you had to bleed out the thin get the bad blood, the bad blood out. There in 1853, America was still in slavery, or we're still experiencing slavery. I feel that they had enough sense to know about colds and smallpox. Oh, no.

I mean, we definitely did have a sense of how things were transmitted. Like with smallpox, we obviously did a little bit of biological warfare because we put that stuff on blankets and gave them to the Native Americans.

We put that shit on everything.

So we definitely had some information about the transmission of diseases. But for whatever reason, we did not know about hand washing yet. Fascinating. So she was pretty groundbreaking in having the idea like, hey, let's sanitize things. Let's do that.

Let's try that. Let's celebrate that.

So while she had the hospital scrubbed down and was sanitizing stuff, she spent every waking minute caring for those soldiers. And in the evenings, she moved through the dark hallways carrying a lamp while making her rounds, checking on patient after patient. The soldiers who are both moved and comforted by her endless supply of compassion took to calling her the lady with the lamp. Others called her the angel of the Crimea. Her work reduced the hospital's death rate by two thirds.

Just from washing your damn hands and cleaning.

If we've heard it once we've heard it 1000 times this year of all yours.

Wash your hands, Mary,

wash your hands, wear a mask ask.

I think a part of it was also it had terrible ventilation. So she managed to get some windows open and to get some cross flow going in there. So that way, they're not just shares stale, sick air that can do wonders just on its own.

Yeah, agreed. And then she also got her hands on some of the other policies of that hospital. And she started creating patient services just to improve the quality of life for these patients. She created an invalid kitchen where nutritious food for patients with special dietary requirements was cooked. She established a laundry, which I would have hoped had been a thing before but apparently not. So that the patients could have clean linens and instituted a classroom and a library for patients intellectual stimulation and entertainment.

Oh see, I didn't know that I didn't read up on that

she was not playing around. Good for her very holistic approach to medicine.

So after all of her accomplishments at the hospital in May of 1855, Nightingale began the first of several excursions to Crimea. However, shortly after arriving, she felt ill with the Caribbean fever, which she probably contracted from drinking contaminated milk or some other type of animal product 90 to experience a slow recovery as there weren't any active treatments available at that time. And the lingering effects of the disease were to last for about 25 years or longer, which was frequently confined in her to her bed for severe chronic pain. Later in 1855 as a token of gratitude and respect for Nightingale, the nightingale Fund was established. So through private donations, 45,000 pounds was raised by 1859. In put at nightingales disposal, she is a substantial Part of the money's to institute the nightingale School of nurses of nursing I'm sorry, at St. Thomas's Hospital in London, which opened in 1860. The school formalized secular nursing education making nursing a viable and respectable option for women who desired employment outside of the home. The model was taken worldwide by matrons, women supervisors of public health institutions, Nightingale statistical models, such as the Coxcomb chart, which she developed to access mortality, and her basic concepts regarding nursing remain applicable, applicable today. For these reasons, she is considered the foundational philosopher of modern nursing.

She also because of her success, turning the hospital around during the Crimean War, she wrote, it says it was a report, but it was 100. It was 830 pages. So I'm going to call that a textbook, basically, called notes on matters affecting the health efficiency and hospital administration of the British Army. And it basically just detailed her experience and proposed reforms for other military hospitals. And what happened when she released it is it sparked a total restructuring of the war offices administrative department, including the establishment of a Royal Commission for the health of the Army in 1857. So she from her work at this one hospital, she was able to change policy throughout the entire war department because obviously, they were losing people left and right. And she cracked it. I mean,

plus with a huge reduction in the death rate like that from 40 to 40%. To say, like two thirds or like, less than 5% or something like that. Yeah, she reduced it by two thirds. Yeah, like that. That's a huge number that I'm sure is going to be spread worldwide or to all the government about her accomplishment of reducing that death rate, I'm sure other kind of like, even the opposing country, the Russians are probably cared about that and like, What the fuck is this lady doing?

Oh, she's washing stuff. So she actually was in her later life. Apparently, the United States would reach out to consult her during the Civil War about practices for running their field hospitals. She was world renowned. For Yeah, she was able to solve these problems that the medical community hadn't come up with answers for yet. And I had a little note in here too, that I thought was really funny. When she came back home to let her see where she grew up. After the Crimean conflict. She was greeted with a hero's welcome. So they wanted to have like these parades in the street for her and put her on a pedestal and she was just not about it. She was still an introvert at heart he like

curled up inside herself and was like, I don't want to

Oh, no, thank you. Appreciate it.

But no, oh, I just want to go home and lay down cuz do that kind of sleep, please. Yeah, that's gonna be a

hard no for me.

She was so precious. It's like not wanting any attention, just like wanting to do her job and go home. The definition of our clock out.

So yeah, I mean, she obviously did big things. And again, with her being the center of attention against her well, she became a little bit of a celebrity, and a folk hero, and people were writing poems and songs and plays about her. And young women really wanted to be like her. And it was because of her example, that young women from the wealthy upper classes started enrolling at the nursing school and it really did change the weird stigma that somehow surrounded nursing they still don't understand.

So as modern psychiatrist started to look back on nightingales life, it's speculated that Nightingale may have dealt with an undiagnosed or untreated bipolar disorder. She had well documented bouts of depression throughout her teens and 20s, which may have been contributing to her just wanting to stay in the house and not one to be in the public eye.

I get that.

And receiving a message or a calling from God can be linked to hearing voices, so both been potential signs of bipolar disorder. As an adult, she also had documented cases of mood swings that her physical ailments throughout her life may not adequately account for She was intensely ambitious and productive. But would also have periods of seclusion, isolation, listlessness, and depression. Which, I also wonder if that's just men looking at her and just feeling like she's on her period and be like, Oh my God, this bit needs to get her shit together.
