# Supplementary material for: The Public’s Perception of Florence Nightingale’s Legacy in the Digital Media: A Critical Discourse Analysis
Source: Nurs Rep. 2024 Jul 24;14(3):1838–48. doi: 10.3390/nursrep14030137 (PMC11348171; doi:10.3390/nursrep14030137)
Supplement: Supplementary file 1 [file nursrep-14-00137-s001.zip › Podcast transcripts/The Effective Statistician.txt]

You are listening to the effective statistician podcast so weekly podcast with Alexander shaft and Benjamin Pisco designed to help you reach your potential leak rate science and serve patients without becoming overwhelmed by work. Today I'm speaking with Deborah Ashby about learnings from Florence Nightingale. Facade Deborah Ashby is the Director of the School of Public Health at Imperial College London. And that's pretty nice college. And a lot of people are coming from that and lots of really, really great statisticians. She holds a chair and medical statistics and clinical trials, and also was a founding co director of Imperials Clinical Trials Unit. She is currently also the president of the Royal statistical society, a society with lots of lots of well known statisticians in it. She has a really, really interesting career as she also set on the UK Commission on Human medicines, and also acts as an adviser to the European Medicines Agency, Ema. She has been awarded lots of lots of different times, and recently got elected to the Academy of Medical Science. Now, Deborah will actually speak at the next psi conference, she will be one of the two keynote presenters there. And in her presentation, she will pay a tribute to Florence Nightingale. If you have never heard about Florence Nightingale, she is really really influential statistician and nurse and politician and lots of lots of other roles. Sachi played and we'll dive into that in this podcast episode. If you actually like this podcast, please tell your colleagues about it. I want to have as many people as possible, benefiting from it. I just got a reply from someone in California who listened to it and was really maced about it helped her so maybe you can help others by sharing this podcast. And by the way, you can not only listen to it through your browser, you can listen it through your smartphone, through Spotify through YouTube says lots of different channels you can listen to it. The podcast is produced in association with psi, a community dedicated to leading and promoting the use of statistics specifically healthcare industry for the benefit of patients. Join psi today to further develop your statistical capabilities with access to the ever growing Video on Demand content library, free registration to all psi webinars, and much, much more. If you attend the conference, by the way, you will become a member anyway. So just come to Barcelona, listen to Deborah Ashby and become a psi member visits a psi website at psi web.org To learn more about PSI activities and become a psi member to

welcome Deborah Ashby to another episode of see effective statistician. Nice to have you here.

Nice to be here.

Very, very good. So Deborah is giving the keynote speech at one of the two as a next psi conference. And one particular lady will have a big influence out of set. And that is Florence Nightingale. What impresses you about her and why will you talk about her at the upcoming conference?

Well, there's one very good reason for talking about her at the upcoming conference, which is this is the year that we celebrate 200 years since she was born. She was born in 1820. So we like celebrations we like parties, why not celebrate?

Very good reason.

Indeed. So the question is, well, why should we celebrate? Most people know Florence Nightingale, first and foremost as a nurse, and she's known as the lady with the lamp, but to statisticians. She's also known for something very special as a statistician. And the most special thing is that as far as we know, she was actually the first female Fellow of the Royal statistical society, which back in the 1850s Today's was really quite a special thing. And that tells us that actually that nursing was only one aspect of what she did. So

So what are the other aspects that she got into this position for?

Well, if you look back at her education, she actually studied mathematics before she ever started nursing. She had to argue with her father, who really wasn't very keen, but in the end, she gave in and let her study maths. He was much less keen later on when she went to study nursing. And so she had this sort of new background behind her. What then happened was, she trained as a nurse, and she went off to the Crimean War, where she did to nursing. But being an observant person, she soon started querying what soldiers were dying from, and started collecting data. And so she started she basically using her mathematical abilities to actually think beyond the day to day problems of having sick soldiers and work out what the causes of death were. And then she used that to try to do something about it. Later on, when she came back to the to England, she then turned to my attention to things that are going in London hospitals. But she drew very much in our understanding both of health and of numbers and data in order to improve things. Wow. So

so she really stepped outside of area of nursing, and leveraged her her skills, her her background, her education, to do something, you know, much more impactful.

Exactly. Or you could say she stepped outside of being a mathematician, to become a nurse, but then came back to using the maths, but either way, she was always motivated in actually having an impact. And actually one of her favorite quotes, it wasn't her quote, but it's once you use quite a lot, is that education is not to teach is to teach men not to know, but to do. And what she meant by that was education for its own sake. She wasn't terribly interested in, she saw the point of education, to enable people to do something and to do I think, from what she's done, we can say to do good, she was very motivated by helping other people.

Yeah, yeah. Well, I think that speaks to exactly kind of these motivational points that Daniel Pink speaks about. Yeah. So So you need to have purpose you need to have hone in on your skills, your mastery have, you know, leverage that skill for for a bigger purpose, and geohot heard, see autonomy and self drive to move these things forward. But I think the latter one is especially interesting, because at the time, being a woman being a nurse is not kind of specifically prominent position to be in and you know, to have a big impact. And I think there's some parallels, actually, in some statisticians that I talked to, on a daily basis, said say, Well, we are, you know, I'm not invited to this meeting. I would like to contribute here. But but I don't get into the relevant discussions. And some people think by once the statistician such as the Yeah, so consultants implementers. But don't get into these more strategic discussions to have bigger impact. And I think many statisticians are in a much better position to have an impact and to influence, say, in Florence Nightingale at her time, so what do you think we can learn from her? In terms of service? Influencing regard?

I think you're, what you've just said, is a really good analogy, because Florence Nightingale kind of said, well, I'm just a woman, my parents don't want me to study. I'll just sit at home and do embroidery, or whatever we did. Actually, she was scathing about the wasted opportunities for women. But she had a clearer view of what she was trying to achieve. And I thought quite hard about how she managed to achieve it and why I think we should know that she did have a privileged background. She was from quite an affluent family they could afford for her to study. And actually her grandfather was an MP, so she understood politics. So I think one of the things I would observe is that although she couldn't herself go off and become a politician, for example, she understood the wider context. She understood how other people thought, and then she worked with that. So as a statistician in a company, for example, you need to understand what motivates the company what motivates the senior people in the company? Because if you don't work with that, You're not going to get anywhere, but then she wasn't afraid to speak her mind. I mean, in Florence's case, she actually wrote a lot. She was ill after she came back from Crimea. And so she more or less talked to her rooms and didn't go out very much. But she wrote and wrote, and she wrote to anyone she thought was important. She said exactly what she thought, I think we would call it speaking truth to power. And she pursued things if they were important. And I think that shows that you don't have to be the most senior person in organization to have influence. So what if you put, if you've got a point to make, then you need to say it, you need to write it down, you argue your case with other people who are influential, and you might in the end, have a better effect than if you've just gone and shouted, or had a more senior position, but not thought through your case very well.

Yeah, but I think it's, there's a couple of different steps, I think, first is having this willingness to drive change, and not being there left alone, you know, and saying, you know, just say, I don't have power, I can't change things. And but step out of this mindset and step up. And what you mentioned is having a clear goal for yourself that you want to achieve is, I think, also really, really important thing. Because if you go into something and and you enter into a communication, being at a negotiation, or presentation or whatsoever, if you're not clear on what the goal is that you want to achieve, you can't be effective, because effective communication is just measured by reaching a goal. And if you're not clear on the golden, the first place you can never have, you know, be influential, I think see, let's, let's talk a little bit more on the politics part. So you mentioned she learned, you know, from from a pm so, so from a member of parliament, MP, how would you do politics? I think politics is often kind of associated with a lot of negative connotation. But if you think about politics, what does that mean for you, and what could have have meant for Florence Nightingale?

Well, I think she understood that politicians were very important in decision making and the kind of problems that she was concerned about, which was health. And she was concerned about the state of the prisons, and she was concerned about sanitation in India. And I think she would have seen that the politicians, the members of parliament, were the people that had the power there. She was actually very scathing about their education, one of the things she cared about was that they hadn't had a good statistics, education. So she, she thought that if they were more numerous, they would do a lot better. And she actually tried to set up a chair of statistics at Oxford, not. And the reason she was doing that was that's where many of our politicians were educated. Indeed, it's whereby many of our politicians still are educated. And what she wanted to do was to fund a post that would help train the politicians in good statistical numeracy, she didn't succeed because Oxford wouldn't take the money. And again, I think the analogy for people in pharmaceutical companies are working with the more senior conditions or your board of directors or the people that have the power to say, how money is being spent, whether that's on a particular project or whether that setting up a particular biostatistics function. But she understood where the power and the decision making was, and then she tried to work to influence those people.

I think that is a very, very relevant point said, if you want to be influential as a statistician, you need to help see others also understand you. And of course, speaking in plain language helps a lot, but also training the others on better understanding data and, you know, increasing the data literacy is a really good point. And it's not just within the companies. I think it's also if you think about prescribing physicians, about people's, you know, GOP leaders at fried guidelines about Medical Association's just lots of other stakeholders and key decision makers, set foot benefit a lot from getting more trained in in statistics. Absolutely. And so that's another nice parallel between kind of the work of Florence Nightingale and and our work says one other thing said, Florence Nightingale is very famous for and it's, I think it's a key still, for us statisticians today in terms of communication of our data. And that is, she is also famous for really powerful in a powerful way visualization, visualizing her data. If you think about these visualizations of, for example, the reasons for fatalities and in this wall, what do you think that Sessions could learn from her today,

the first thing I would say is, if you can look at the visualizations, then do it's hard in a podcast to describe them. But some of them are almost works of art. And if ever you're visiting London, then visit the Science Museum and in particular, the Winton gallery of mathematics worth more, see Florence's charts on mortality actually displayed, I think the messages I would take is that, firstly, she saw the value in communication. I mean, she had a clear message she was trying to convey in this case about the causes of death of soldiers, which had more to do with disease, and poor circumstances relatively little of it was actually from, we're not, we're not surprised if soldiers die from battle injuries, but actually, that wasn't the bulk of it. So she knew she needs to convey that. She thought very hard about how to do that. And she developed the clock's comb plots, that helped her put it across, she obviously also understand what her audience would accept, because the kind of graphic that works, one audience may not work for a different audience. If you've got a Cisco scientific audience, then actually using things like Forest plots for meta analysis are a really good convention. If you're trying to do it to an audience who are not familiar with those that may be a disaster. So I think knowing what you're trying to communicate, choosing an appropriate mechanism for doing it. And then actually engaging the imagination, so that people actually looked at and try and work it out. Are all really good tips.

Yeah, completely agree. I think So context is really important for for visualization. Now, nowadays, it's kind of do you display that on a big screen? Or is it displayed on on a laptop? Or is it even displayed on a, you know, iPhone? These kind of things have an impact on on how you design a presentation? Or is it part of manuscripts? Does visualization need to be standalone? And have you know, lots of descriptions around it? Or is it part of a oral presentation, where you just want to have the key parts of it and you know, not a lot of footnotes and second turn so title and things like that, because sets what the presenter can speak to. So having CC audience in mind, having the context in mind is really, really important. You mentioned that sets also says it's some some type of art inset, so So looking into these visualizations, and we'll link to them in the show notes, you can see this, that's a beautiful aspect of it. What do you think about that aspect for let's say, modern day visualizations,

I think there's, we could learn a lot, those were must have been hand drawn. And I think certainly when I was a younger statistician, we were fairly limited by technology and reproduction. But as you say, we've now got access to displaying things on great big screens, or on our laptops or on our lots of visualizations and actually use as part of the apps on our phone. And we can, it has to be appropriate to size but it also gives us much more flexibility. And something we can also use is something you can interrogate so that you can actually delve down to detail or that you can change the way that it's presented. So we can use flexibility, but any of them need to be appealing and engaging. Because otherwise you just flick on and go on to the next thing. So I think there's a lot we can we don't have to look the way she did it because we're working within different concept constraints and opportunities. But I think the idea that you should be drawn into it to look at it and think about it is is a really good lesson.

Yeah, I completely agree with that. So in terms of in terms of the in terms of the beauty of having such a nice visualization, you want to have people interacting with it, and people rather look at something such as beautiful and enjoy looking into something rather than into some things that the colors don't match up and it just looks kind of ugly and and busy and things like that. I think there's a lot of beauty also in simplicity and simplicity has also helps you to To reduce the cognitive burden of sub peoples that consumes visualization. So that's another piece that we we can learn from it. I agree that, you know, today we have our lots of visualization, software, all kinds of different things that we can use. However, I think it's still good to basically start with pen and paper, when you want to create a visualization, because then you can sketch things much faster, you will more likely to scarred, you know, some designs that are not very helpful. And you can play with it and you're not limited by the by you're knowledgeable, it's a tool, that you're just concentrated first on set design, and then on how to actually implement it in software process and, you know, doing both at the same time,

no, that's a very interesting tip. And the other thing I've just reflecting on Florence's graphs is some of them are not that simple. You have to look at them to work out what's going on. But it's all essential to the method to the message she's giving, there's nothing in there, that's there just as superfluous decoration. One of my pet hates is three dimensional graphs, where the third dimension is just drawn in to make it look good and actually adds nothing. So I think to make sure that every aspect is there for a purpose is also really good. And as you say, you often have to play around and think of different ways of doing it by sketching out before you get to the one that really conveys the the aspects of the messages that you're really trying to convey.

I completely agree with you. I think if good design is not something where you can't add anything anymore. A good design is where you can't take anything away anymore without losing a central feature. And a completely agree regarding the 3d. Is says lots of lots of examples of really, really bad visualizations just because the software can do it doesn't necessarily mean that you should use it. I think that's the other nice thing of starting with a pen and paper, since you are not so likely adding lots of features that are not really great, but that you have quite a long career. And I've talked to see all your achievements in the intro of this interview. If you look into Florence Nightingale, how, what does that mean for you personally,

I think, firstly, to understand that she was a woman. I mean, I went through university at a time when fewer women than men did. But it was still an option that was open to me. She was a woman at a time when things were far more difficult. And yet, she achieved a huge amount. So that's really an inspiration. I think looking at how I'm someone who's worked across sectors I've worked. My training is mathematics. I've been partly in maths and stats departments. But I've also my whole life, been involved in medical schools, I've been involved in drug regulation. So I've moved across worlds. And Florence did that. So the more I found out about it, the more I've been interested in how she moved between mathematics and the health world and the political world. And then she got alliances with people as and when she needed them. So she's done things on a far greater scale than I did, even though she was in arguably a much more disadvantaged position to start with. So I'm really inspired by what she achieved, but also her kind of single mindedness, but on such a range of issues. But the other thing she cared about, she found ways of pursuing,

how would you see that relate to kind of more than the statisticians? I think there's a lot of specialization, and, you know, working on a specific phase for specific indication, and maybe even you know, for only for within one company. So people get really, really deeply specialized. Do you think that, you know, we should also have more people that cross the different borders?

I think we need both. So something that I've heard talked about recently is what you might call the T shaped a capital T, where you got a lot of depth, but you've also got breadth, now that can sometimes be different people. So yeah, sometimes you can think of that as having some people have real specialists and other people move between what and translate. But equally for some people, they may have real depth in some subjects. But it's important to be broader. Now, if you're the kind of person that really enjoys knowing a relatively small area in depth, I think it's still really important to keep an eye on what other people are doing from time to time, go into conferences, like the psi conferences, and especially this year's in Barcelona, are good ways of seeing what other people are doing. So you don't get too narrow. For other people that may mean moving around from time to time and getting a variety of experience. But I think sometimes it's just not knowing yourself. And sometimes it's challenging yourself. If you're normally someone that's a bit moving around, then maybe you should spend a bit of time drilling down in depth on something. Or if you're someone that's very much by nature, single minded and becoming the absolute specialist in some fairly narrow study design in one clinical area, then it can be good to go outside of your comfort zone, at least a little bit.

Do you have an example for yourself where you went outside of your comfort zone, and that really helped you to grow?

I think probably the most obvious one was when I got involved in drug regulation, because before then my background had been really statistical epidemiology. And I'd done a few trials, but not many, I would not consider myself an expert in trials in any shape, or form. And then I got asked to join one of the committees doing drug regulation in the UK. And I really couldn't understand why I was asked, but I was really pressed to do it. So I agreed to do it. I found out later, it's because we had a government commitment to increase the number of women on committees. And because there weren't so many women. In my profession. At my stage, I was actually one of the most senior, even though I was quite young, and wasn't an experienced triallist. Now it happened that my background, my good education, and my ability to think meant that actually I got on with drug regulation really very well. But that changed my whole career, I move much more into trials. It's affected the things I've done since. So, but I nearly said no, because I thought I was going so far outside my comfort zone. And then I thought, Well, I'll try it and just see how I get on. So that's just one example.

What make you jump over this hurdle and go into this project. Also you you know, you're thinking this is quite outside your, you know, your experience, partly the

person who asked me he was actually from colleges to was chair of that committee, Alistair Breckinridge, who later went on to much more senior positions. And he was very persuasive. I think that also meant that I would have support and indeed, before I actually attended a committee meeting, he got me to read all of the papers, and then go and meet with him privately. And we went through and saw what I thought and he encouraged me to make certain points. I knew it was interesting and important. I knew that drug regulation was important. I knew at that time, we didn't have enough statisticians. In fact, at that time, they were not employed in the MHRA, which is the UK authority. So that's what partly what may be frightened of doing it because of the responsibility. But it also made me aware that it was really important to have a statistician involved. And actually, later, later on, John Lewis joined the agency, and now we've got a really good team. So I think it was some combination of knowing it was important to having some personal encouragement to do it. And then just taking a deep breath and thinking, okay, wasn't what Mike was planning for this year. But yeah, let's just see if it works.

Awesome sets, sets, it's a really, really nice example of, of, you know, moving outside of your comfort zone, and then growing past that, and I think see, you know, having these discussions before you jumped, I think also some things that people can think of, if they want to get out of their comfort zone, can say do anything to prepare for it. And he thinks that helps them to ease a little bit more into it. So it says it's not set to No, abrupt Yeah. And then cold water.

If I think about it, because I've been involved in roster society, and some of us had written a report saying that we needed more disclaimed drug regulation. And I was a very junior member of that group. But it meant that I was aware of the context, actually, because I'd not just worked in a very narrow area, I'd sort of was aware of what was going on. I was then able to make the judgment that this was an important area, have some idea what was involved. Whereas I think if I'd been more narrow and start with just epidemiology, and not got involved in the rasa society, I wouldn't have had any idea of what I was doing.

So in terms of Sen going into the is clinical development and drug regulation area, what from your background helped you to be successful in that area,
