# Supplementary material for: The Public’s Perception of Florence Nightingale’s Legacy in the Digital Media: A Critical Discourse Analysis
Source: Nurs Rep. 2024 Jul 24;14(3):1838–48. doi: 10.3390/nursrep14030137 (PMC11348171; doi:10.3390/nursrep14030137)
Supplement: Supplementary file 1 [file nursrep-14-00137-s001.zip › Podcast transcripts/The History Chicks.txt]

Welcome to the history tricks where any resemblance to a boring old history lesson is purely coincidental.

And here is your 32nd summary.

Florence Nightingale wasn't a nurse. She was a pioneering statistician and expert on military based medical care, hospital management and hospital design, a published author and epidemiology innovator, a war hero, a comfort in the dark of night, a nursing advocate and educator. And lastly, sometimes she was a nurse.

The end let's talk about Florence Nightingale,

but first let's drop her into history. A Russian expedition had the first confirmed sighting of the continent of Antarctica shortly after that an English expedition saw the same continent and claimed it for Britain. The Missouri Compromise passed in the US which allowed Missouri to join the Union as a slave state and Maine to join as a free state. Ancient armless Greek statue the Venus de Milo was discovered on the island of Milos, Colonel Robert Gibbon Johnson stood on the steps of a New Jersey courthouse and ate the fruit of a decorative plant to prove that the tomato was not poisonous. James Monroe was elected for a second term as US president, King George the fourth rule the United Kingdom and Alexandria The first was Emperor of Russia. Mary Seacole turned 15 years old and the future Queen Victoria had her first birthday, and Bronte Susan B. Anthony Jenny Lind, the Swedish Knight and Gail were all born and in 1820 Another night and Gail Florence was also born.

Florence Nightingale was born on May 12 1820. in Florence, Italy, the second of the two daughters of William Edward Nightingale and Francis Smith Nightingale. Remember that thing called an N tail that caused all that fuss in season one of Downton Abbey. Rules about not leaving the estate to Lady persons or breaking it up? Well. Florence's Papaw was both the beneficiary and the victim of an entail Papa had been born and brought up in let's call it Bronte country. His people were wealthy industrialist from Yorkshire, no titles, no posh accents, certainly no posh manners but what they had was hard work. They administered mines and factories and they had made good investments for several generations, and this made them quite prominent in the region. The family name when Paul was born was sure his name at birth was William shore, but Papaw at the age of 10 inherited a vast fortune from his mother's bachelor uncle his mother didn't inherit because she's a lady person, but her male heir that's entail that work. Curiously, though, this entails specified if Papaw didn't ever have male children, this vast fortune would pass to his sister. That's strange, don't

you think? Yes, I do. The uncle. They called him mad Peter Nightingale and it wasn't like that he was mad. He was just this kind of eccentric kooky, brilliant man who had taken off already a fortune and multiplied it.

I'm not sure if you're a certain level of economic security that you can say that you're mad. I think that's where eccentric comes into play.

Maybe they didn't like the word eccentric. It sounded to hoity toity,

maybe but for now, baby Popol was absolutely drowning in money. I think we can safely say that.

Yeah, one of the conditions of taking on this money is that he was going to have to change his last name from shore tonight. And Gail, okay. Not a problem. He wouldn't get the money until he was 21. That means he had up until 21 where he just was waiting to be extraordinarily rich. Don't

feel too sorry for Britpop because his own co pa had a significant amount of money.

Yes, we're doing fine. I was educated. He went to boarding school, he went to Trinity College, he went to Edinburgh University. And in all of those places, he wasn't trained for anything, no specific classes. He just kind of took whatever he was interested in very much a educational dilettantes because what are you going to do go work in a bank? No, no, no. Well, he traveled any puttered around until he hit that magic age of 21 and came into his inheritance and happily changed his last name. The nightingale,

Mama Francis, who went by Fanny was the daughter of a radical Member of Parliament radical and that he wanted the end of the slave trade, radical that he wanted the end of religious discrimination or education for women like that kind of radical,

it had been illegal to deny that Christ was the Son of God, if you did that. It was illegal until this whole parking lot.

That is to say about that. My mom's family had also made their fortune in trade, but they worked in the grocery business. And by the time Omar was born, the family was hobnobbing with other members of parliament, directors of banks. The high reps in the East India Company grandpa had bought his seat in Parliament for like 3000 pounds and changed his social circle entirely. Can you still buy a seat in Parliament? I'm guessing no.

I'm gonna guess no to I have no idea. Well, my

mom grew up in an unusual family let's just say for all the trappings of wealth and glamour and club memberships and multiple houses. You know, they were dissenters. They were not Church of England. They were Unitarians. And in this time, Unitarians are suspected of being closet atheists. That's That's something else. And in an era where you can be in trouble for denying the divinity of Jesus to be a secret atheist was another step wasn't it? And then, also, their modern attitudes to child rearing were kind of looked askance at you've seen Downton Abbey again. They bring the children in between, say four and five to see their parents. The nannies stand right there in case there's chaos. Everyone's in their best clothes. Their hair has been brushed. No one stinks. That's it. That's the upper class seeing of one's children. But in their family it was let's play with you tell me your hopes and dreams. Let's all travel together. Let's go on a big hike.

This was a big family to what chaos there must have been. There were five boys and five girls.

That's actually a lot of children to survive in this time, too.

It definitely is.

Mama's mother always wore writing habits people remarked upon it. Well, here's the thing. My mom was pregnant for what 1516 years. And writing habits at the time were considered very casual wear. So basically, my mom was walking around in her yoga pants all the time, which I find very endearing of her, too, but Florence Nightingale his mother saw with her own eyeballs, Marie Antoinette at table at Versailles, and noted that she didn't eat anything. Oh, yes, she climbed mountains. She rode boats. She toured museums and churches all over Europe. She had a delightful childhood.

One of her brothers, one of those many brothers, had the very unusual and cool name of Octavius Octavius, went to boarding school with our friend, Papa William. He would come home on the weekend and visit this big family wherever they were.

Every time he came to visit. This shy young man was so taken with one of the sisters beautiful, tall, intimidating, unfortunately engaged to the younger son of an Earl, which is that's case close. That's a bummer. But her father had had financial distresses. He had invested almost all his money in a whiskey distillery, and then it burnt down and there wasn't any insurance. So Fanny, this was the lady in question had to have a talk with her father, look, I know you're in love, and son of an earl. That's a nice family, etc. But I cannot financially support you and your noble and poverty stricken fiance Fanny, you know, feel free to scrape by or whatnot live in a little cottage, but you cannot rely on me for money. And she broke off the engagement almost immediately, and then agreed to marry her brothers. Enormously wealthy friend, William Nightingale.

Now Fanny was six years older than William that was significant. So I can imagine that when they were growing up that she didn't even give a second thought to him when he came home with her brother. But suddenly, she had to look at him and say, Wow, where am I gonna live for the rest of my life? And in what style? I do think at least on his part, that it was a love match.

I think he'd had a crush on her for years and years and years. And yeah, and I'm very sorry to say and this might be a character flaw, except for he was so young that I have to forgive it. William, who had hobnobbed at college with the cut glass accent crowd, shall I say? And had been kind of overawed by the fashionable and cultivated Smith family of his friend Octavius. He was embarrassed at basically the Beverly Hillbillies that he saw his parents as now they missed the wedding due to miscommunication of the time and they missed the fancy after parties because he didn't invite them. And that is painful. snobbery on purpose side.

Yeah. And you know what, there's actually a couple different stories floating around about this because one of them that I've read a couple times was the one you just gave, but then there was another one that may William sister did come to the wedding, but she felt really out of place. Because she didn't have the right clothes. The father was waiting for two hours on the side of the road. Now, I suspect this story came from their side of the family just to catch a peek of his son and his new wife as they drove past.

Well, I guess that proposal was thinking that his hold on his dream girl was rickety enough without his family jinxing it but nevertheless, I feel really bad for them because It's not their fault they have the wrong accent or whatever. And here they send their son to school to better himself and he betters himself right out of their circle. Just kind of sad. And

Fanny let him a fan. He

didn't care. No, not at all. I'm so sorry, but he did not care. Well, the newlyweds moved to Italy to Naples as their first port of call and they intended to spend a couple of years touring Europe as a honeymoon. Now that's the level of wealth. Although Europe was considered to be a far greater value if one is going to live for two years than it would have been to stay in England. Isn't that interesting? It's cheaper to go on vacation than to stay at home. I wish it was still that way.

Well, I guess it is, depending on where you go. Not Italy. Well,

at their first daughter was born there in Naples, Francis after her mama par therapy. Oh,

this is the delightful level of nerdy tude of this family. Partha Kanopy was born in Naples, but she was named after the Greek community that morphed into Naples, Partha nopee and partenopei

was a siren, one of the sirens that would sing in lovely fashion to sailors as they drove by and try to lower them to their death on Ross.

Let's call our daughter that that would be awesome.

If my child was named after his place of origin, his name would be Gig Harbor gram. That is not good.

parthenope he was not in the baby name wizard. I was actually kind of sad to

see that. But you know what else is not is Florence?

Oh, I didn't even look for Florence. Oh, my goodness. Really? It's not even in there. Wow. Well, there's two names. You can use Python. If he went by parfait,

she also went by pop. That's what the family called her pop and flow. How cute is that? Part then he was sickly from the very beginning.

Now, unlike most women of her class, Fanny wanted to breastfeed, nothing was working. And she eventually had to hire a wet nurse to come and feed her child. Unfortunately, the wet nurses own child eventually died because he didn't have enough nutrition because his mother was feeding Partena B.

That's a side of what nurses that we really don't think about is as much as the lady would like to provide milk enough for two babies. Her body might not be able to and I read a comment that said that wet nurses knew they were making a deal with the devil when they signed up. Yeah. About a year later, they had their second daughter named Florence as they had relocated in the interim to you guessed it, Florence. Evidently, this was considered a boy's name. An interesting not a very common one at that.

Also, she didn't have a middle name. Florence was just named after the town. There's no middle name. There's no honorarium name is that what is that the word? That was unusual for the time.

Incidentally, I think I found Florence's birthplace Villa Colombia on vacation rentals by owner it's $964 a night. But you do get access to the swimming pool next door. So that's good.

Oh, but it's good. And it's in Italy. I mean, it's lovely. Right?

It is. It's actually very pretty. It was a convent for a while and then it got remodeled in the 90s Paws only sibling his sister may married one of Mama's brothers, not the one she'd been engaged to. Actually for a while, but an alternate brother, which is shades of Jane Austen. Normally, we would not get that into subjects and getting married at all, because who cares? But Aunt Mae was proposed err by the rules of the nightingale entail so until Papa had a son aunt Mae was next in line. Well, he had two daughters so far no sons, so aunt Mae and Ramaz brother, her husband had the rights of an heir over Papa's worldly possessions. They had a great interest in what happened to it, because it could one day be theirs. That's very uncomfortable.

Yeah, this whole family dramas between the two families. It's very, I don't know, there's a whole soap opera in here.

The family moved back to England when Flo as she was called in the family was about one so they set out for a two year vacation, they came back with two little souvenirs, which is one of my very favorite commercials of all time. Have you seen that commercial where the little tiny families coming in? Obviously, we see daddy at the office, and there's a little baby, a little girls like Disneyland, Disneyland, Disneyland, Disneyland, blah, blah, blah, blah, blah, blah, blah. And then all the office people are just smiling at the mom in the elevator and the little girl goes, this is my little brother. Mommy calls him her little souvenir. And the mom's really embarrassed. This is on viously we had a great time. I don't even know what it's commercial for. So how good a big commercial. Well, Paul had a grand house built in the north his ancestral home called Lee Hurst he was satisfied with his choice but mama felt socially isolated and above all freezing cold. You can hear the sounds of the industry you could smell the smell Have things in and they were too close to her antagonistic mother in law might be the main factor.

But William loved it. I mean, he had a project he needed projects. And he just took on rebuilding this house and making it this mansion for his family. And I have a link to a virtual tour of it. So you can go to it sort of, you know from your desk, and I'll link you up to that. But this place is massive. And he said after it was all done, it was a perfect three month summer residence and an equally perfect 10 Day winter one.

Oh gosh. So freezing cold was true. So he bought the estate of Emily Park in Hampshire, a much more temperate climate where mama came into her own as a society hostess anyone who was anyone pass through her doors and sat at her well appointed dinner table. Ada loveless Episode 103, the Duke of Wellington, the hero of our Bronte episode, Elizabeth Blackwell, female doctor, the Duke of Devender, the best and brightest in politics and society came through their house. It's exactly what mama wanted with her life.

And it was also near all of her brothers and sisters. So Florence and Perth canopy had this big family that they could grow up there, which is delightful. I thought as an aside, one of Fanny sisters, Joanna became Joanna Bonham Carter, who is related to Beckett's dream doppelganger, Helena Bonham Carter was so excited who you don't see that name. You know, it's unusual.

Well, so the house was full of relatives, and there were always long term family visitors. You remember from Jane Austen people would say they're going to come stay for a month. Evidently, all the sisters treated children in the same way like I'm going to send you to be brought up with your cousins for six months. That kind of thing. Very, very common in our Florence ended up being quite close to many of her cousins. I thought

of her childhood as being migratory because it would just go from one house to another. And they did spend time out with her grandma shore to out in the Moores, which is where Florence really felt at home.

When she was very young. She was allowed to play boys games, as well as girls games. She also had a very analytical mind and in addition to just hanging out in a tree house, she would spend time collecting and then analyzing things like leaves in acorns in temperature, she would make graphs and charts even this early my own son used to graph his Halloween candy. But that's a Montessori thing and not his own. So she was ahead of the curve on that.

Another thing she did when she was a child was to keep a journal but unlike most children's journals, she was keeping a record of her prayers. How long did she prayer was the prayer answered, if it was how long until there was an artistically Florence wasn't at all pleased with the statistics. It was very disappointing and it did not confirm God's existence to her at

all. Something else she was not very pleased with. Although she was quick at lessons the parents having installed one governor's after another she was quick at lessons but she hated handwriting. She was supposed to write these sentences she got to the letter T and wrote stupid copybook. I do not like it. I never wish to write it again. And I never will. So she printed for a really long time. She was not down with cursive. She was very fluent in French from a young age because mostly she was exposed to her mother's French maids who spoke French with her.

Yeah, whenever maids was the daughter of one of Louie the 16th coachman and they had fled during the revolution. That's the person you can learn French from

ha man isn't that tight because mama as a child saw Marie Antoinette eating dinner. Fast forward not that long, later, less than a decade and you've got a coachman's daughter.

I'm telling you, the home life of these people would make a long running television series without much, you know, adding too much to it.

Well, the children were expected to draw daily that really worked with Perth canopy. She is a spectacular artist. By the way. They were also supposed to practice piano for an hour a day, read their Bible, be kind to the poor in a lady bountiful kind of way and work on your embroidery. All these things were seen as equally as important as learning things out of books. No speaking of governances and there were a few. I am not sure what happened here. But around age seven or eight a governess came that I have to assume at Mama's direction seem to set out to break flows spirits.

Mm hmm. Yeah, I think it was all the rote learning that she was demanding. There was a lot of rules and that she made Florence follow in doing things that she didn't like to do. And Florence's reaction was to kind of go in on herself, her attitude was very depressed. And Miss Christie, that was her name. She just kept up with these lessons and Florence kept going down and down down emotionally.

Well, she also used to shut foreigns in a closet when she asked questions, Florence was curious, and she was too quick. And she let the teacher know how much she knew. I'm sorry, I read tales of abuse from this governance. It wasn't just a strict education or whatever. She used to favor Pop Pop, of course, often ill and was indulged in any way her gentleness was appropriate female behavior for the era right i mean person to be witness to everything, wrote much later that this governor has changed her sister from an open, friendly person into a guarded one and a shy one. My mom was mostly away during this whole time period and approved of the, quote, moral correction of her daughter's faults. But did she know what that consisted of?

I don't know. She was probably just getting reports from Miss Christie. Well,

when flow was around 10 per pod dismissed all thought of governesses Miss Christie had gotten married, and thus became ineligible for service. And he decided to teach his daughters himself. I had heard about what was going on, maybe, I don't know. But he was delighted to realize that both of his daughters were eager and very rewarding students.

Now Papa had all of this education. This was another project for him. He was so excited. He doesn't have a real job. So this is his thing. This is his job. He's going to educate his children. Later in life, Florence said she for the next seven years better time in quote, the cultivation of my intellect. Isn't that a difference for Miss Christie?

Correct. And for Paul didn't make them stay at school for 10 hours a day. It was like a four or five, our program of math, geometry, geography and history, which were puppets favorites. And evidently he had a gift for teaching those in a very story like manner that made them very interesting. Good for him. Science, Latin, Greek literature, philosophy. See, that's something else. You don't want your female children able to argue with you. But he was teaching them how to argue about the world in a different way. So good for him. They ended up these two girls equally, if not better educated than the average Etonian or upper crust gentlemen of the day, and she knew it too. She knew that she and her sister were the intellectual equals of any man that came to their house.

By the end of her education. She was fluent in Latin, Greek, French, Italian, and later in life. She taught herself German, but she said she just could talk it she couldn't write it fluently. I think the best thing that came out of this besides this spectacular education that they got, as soon as Miss Christie was dismissed and Papa takeover, Florence's moods improved dramatically, so she was able to come out of that,

as opposed to her invalid sister Florence was widely considered to be a beauty. She was also robust and health, Florence rode out with the hunt, like Lady Mary in Downton Abbey, she nursed the poor in the village. She was outwardly a proper young lady of substance, except for all of that intelligence in her head, which was a flaw, evidently. And I'm not sure where these came from. She started in her teens to do what she called dreaming, which is almost like a fugue state. And I'm reminded of the movie The Secret Life of Walter Mitty, highly recommend. By the way, this man with a boring job in a humdrum life goes on amazing adventures, but only in his mind. And that's as far as I'm gonna go without spoiler alerts. So that's kind of what happened to Florence to she would live these dreams of future life or how life could be or if only she were a boy, or whatever she dreamed, we don't know. But the problem was, she didn't do it while she was sleeping, or while she was in bed, she would just be sitting there embroidering, and then suddenly stop. And everyone in the room is like what is happening, and also around the age of 16. Around the same age these quote, dreams started to happen. Florence became convinced that she had heard God speaking to her out in the yard, and that he demanded that she served him but she kept that part all inside for now, because no one would understand that

we had talked about Mary see call treating her dolls. Florence did the same thing. A lot of little girls do the same thing. But what else Florence did is one day she came across a dog who was being pelted by some really cruel boys, so much so that the dog's foot was broken. The farmer that owned him, said I'm just going to put him down by hanging which seems harsh. He was going to hang the dog in Florence said no, no, no. She and a family friend who happened to be walking by also convinced the farmer to let Florence take care of the dog to wrap his injuries and reduce the swelling and the Dogs spring back to life and she saved the dog. Now later in life, there's stories about this dog running happily on his three legs. So how saved she got him? I'm not sure. But this is a very famous Florence Nightingale story.

All right, well, let's let that percolate. While Papa takes all of us on a grand tour of Europe over and over, I see this happening with Florence. She loved something than thought, oh, no, that's indulgent. That's sinful. I must deny myself she even thanked God for a sore throat that prevented her from unwise exercise of her voice after she was inspired at the opera. She was obsessed with something or someone and then suddenly started dreading it or hating it. It was very interesting emo type behavior. They met in Paris, a sophisticated society hostess named Mary Clark, who became one of Florence's closest friends, mostly via correspondence. But Mary Clark had written to Florence and I quote, I wish I could be a man live in the public eye, work on the public good and have a busy life instead of sitting by the Fireside just imagining it got Florence thinking because that's she's not alone in her feeling that she wanted to be useful. Well, like other women of her social class, Florence was presented to the Queen, in this case, Queen Victoria, who was just about her own age and had a spectacularly successful debutante season no mother could ask for more of a success than Florence Florence could handle a room only if she had a mind to though, but it was a chore rather than a delight to her, you know, unexpected thing one did like paying calls or receiving visitors or getting married?

Yes, because she came out that meant that officially she was on the market. A narrator says Florence does not want to be on the market at all. Well, luckily,

if you're reluctant Unitarians of the day didn't typically get married until their mid 20s. Alright, so modern unluckily, though, her family seems to have picked out her future husband her first cousin, Henry Nicholson, while the Queen was engaged to her own cousin, lest we forget. Well, meanwhile, Florence continued to impress the high and the mighty her progressive father brought her in contact with most of the famous liberal politicians in Britain, reformers advocates for social change, many of whom had educated intelligent wives and daughters, and were impressed rather than repelled at Florence's conversation at dinner, though of course, women might have private influence things one says at a dinner party, but no public power whatsoever. Honestly, though, she had no private power either. Florence had to ask permission to go anywhere, have a chaperone at all times. You know the remedy for that Florence surely get married. But then you have to ask your husband's permission. There was a lot of pressure building about Florence getting married cousin Henry, heir to the fanciest branch of the family had been a best friend since childhood, a good friend ever since he formally asked for her hand in marriage when Florence was 23 or 24. It was considered a done deal by everyone. He wasn't even nervous. You know what I mean? And imagine the ripples of dissatisfaction and anger when Florence absolutely and in no uncertain terms, and no take back sees like she cut it off rejected his offer of marriage. And of course,

because this family is very dramatic, this caused a huge rift in their family that would take years and years to repair.

Well, it would have been on her side insurance for her mother and sister. Here's the bad thing about this entail. If papaya died, let's say when he died, everything went to Aunt Mae, the houses, the furniture, the very art on the walls, the sheets on the beds, the silverware downstairs, everything becomes animes. And the survivors in the family have just personal possessions. Think of your family Florence, like how dare you make this breach in the family? Who do you think you are, you know, that kind of thing. There was so much pressure, especially for someone who had been brought up to be steeped in I guess, duty, self sacrifice, especially her religion valued self sacrifice. And this is just

at the sacrifice she just couldn't make.

Yeah, it's big. And she wanted to express these virtues of self sacrifice in a different way. She thought that she kept it all inside for now. But she had discovered her life's work nursing. She was at her happiest at the country house taking care of the mill workers or farmers who fell ill minding old retainers when they got sick, easing suffering for the week in her neighborhood,

you know, and another thing that she was doing when she was treating the villagers is she was keeping track of everything she was keeping track of who got sick with what what family members got sick at the same time. It was all recorded. She loved to keep these facts down and compare them and look at them and say, What are these show me if she'd

been a Catholic? This would be the absolute place where Florence takes 1000 becomes a nun. Orders of Sisters of Charity doing hospital work have a long and respectable history going back to the Middle Ages but not possible for a devout Protestant woman of good family, not even a Unitarian? No, not at all. hospital nurses were quote, known to be morally suspect drunkards, most of them they were the bottom of the respectability barrel. Florence was afraid to even hint at the deepest wish of her heart to her family, who was still reeling after that betrayal with cousin Henry. So she did some research in the background activated the network wrote letters is there anywhere in the world, a person such as myself can be useful in this way. Without the internet, you're going to have to send a letter. She did get an answer from a friend in another country. It would be unusual Ms. Nightingale and in your country, anything unusual is thought unsuitable. But if you decide you have a vocation for that way of life, act upon your inspiration, she decided that was good advice and she made a deal with a family friend Dr. To work for a few months at his hospital in Salisbury, and you would have thought she had got a tattoo on her forehead. Paul was so upset he just left he pees out into sleep at his club in London he couldn't handle looking at his daughter where also he did not have to hear the fighting at home. My last position is one carries blankets and bread to the poor one attends concerts to benefited charity one endows village schools florins But one does not weighed in filth and disease or hear language or see parts of bodies are worse fallen to some kind of immorality of your own or get sick you're doing this despite us you're doing this to embarrass me. Mama was beside herself. Part then if you took to her bed, which is her classic response to any stress or whatsoever the shall we say epically negative response to Florence's plan, however tentative that it was put a sudden halt to her bid to make her own life. She'd even researched a neighboring cottage she could rent she had everything set up all for nothing. She She bowed to family pressure and wrote rather dramatically no advantage that I can see comes of my living on you a laugh at my plan but no one but the mother of it knows how precious an infant idea becomes I shall never do anything. I am worse than dust or nothing.
