# Supplementary material for: The Public’s Perception of Florence Nightingale’s Legacy in the Digital Media: A Critical Discourse Analysis
Source: Nurs Rep. 2024 Jul 24;14(3):1838–48. doi: 10.3390/nursrep14030137 (PMC11348171; doi:10.3390/nursrep14030137)
Supplement: Supplementary file 1 [file nursrep-14-00137-s001.zip › Podcast transcripts/The Nurse Blake Podcast.txt]

What's up everyone? It's nurse Blake and welcome to Episode Eight of the nurse Blake podcast. This episode is all about Florence Nightingale and we are going to get to the question was Florence queer? And of course I am here with my husband, Brett. Hey, everyone. It is the start of Nurses Week, May 6. This week is all about us. However, they're calling me like nurses month.

Yeah, yeah, the whole month.

No matter if we celebrate a week or a month, you know, we're all just getting some chapstick. Well, in

last year was like nurses years. So

yeah, they say last week was nurses here. And now it's like, oh, we're extending it to this year. We're still we're still short staffed. We're still getting chapstick.

You're gonna get some lifesavers, since you're a lifesaver.

Those are the I want to know about all the funny Nurses Week gifts, nurses month gifts that you're going to get this year. So if you get anything interesting, definitely let me know. So we could talk about it. For the end of Nurses Week on May 12. Yeah, it's nurses. It's kind of like me when I celebrate my birth month we are starting my birth month. My birthday is coming up may 14. So I guess it's kind of like that.

You used to celebrate the whole birth quarter? Uh huh. Yeah, but you're okay. So at least as long as you stick to him to the month of May? Yeah. Forget the May. Yeah. May 14 is Blake's birthday. It's a big one.

The big 133 Zero.

I'm so excited. I got my hands. Oh, I'm

so excited. Oh, in yours is big this year. The Big Four zero. Yeah, in November 26.

That's right, come Yeah, yeah. Big milestone.

big milestone. I'm excited. What I definitely want. My favorite thing to have on my birthday is ice cream cake because I love ice cream. And a few months ago, everyone was making fun of me about the way I prepare my ice cream. So I microwave my ice cream.

Yeah, I always thought that was weird. Really? Yeah, I'd never seen that before. I

kind of like grew up like microwaving my ice cream. It's just soften it like you just put it in for like five to eight seconds. Nine seconds. Too much.

How cold is your freezer?

I don't know is our freezer must be that cold? Maybe? Yeah. You ever like like, Get a scoop of ice cream with a regular spoon the spoon just Oh, I hate that horrible. Yeah. So you just microwave it for a little bit.

It's brilliant. And so I remember the first time I tried it, I put it in for like 15 seconds. Because I'm like just for a super short amount of time. The whole thing was

melt melted. What's your favorite flavor?

I love cookies and cream and chocolate chip cookie dough.

I like mint chocolate chip when they want something refreshing but my go to is definitely I love cookie dough and cookies and cream. Yeah, some people they say they actually will if they're getting ice cream and want to soften it they just leave it out of the freezer for like 20 minutes and then they say I don't have time for if I'm going in for ice cream like I'm going in like all the way Yeah,

I don't want him to wait Wayans to eat ice cream is a spontaneous activity. Yes. You

don't have time to some people say like the spoon like run it under hot water and then scoop it. Yes is one well I think that's

what they do in LA ice cream shops. You know they put it in the water thing with the running water. I think it's my guess is it's warm.

I thought it was to clean the ice cream scoopers off from the other flavors. But maybe it is Yeah, I bet it's warm. I can never work at an ice cream shop because that is like you have to be strong. Yeah muscles. Yeah, I would mind like right arm would be super strong. Just my right arm. I wonder if they trade off the left and the right. But people actually sent me a bunch of ice cream scooper. So this week for my favorite thing. I want to talk about one of my amazing ice cream scoopers that someone sent me thank you all so much for sending me ice cream scoopers it is the spring chef, professional ice cream scooper with comfortable handle. It's the Aqua one like the blue one. Oh, yeah, it works so good. I don't have to microwave my ice cream anymore. And like we'll get a really good scoop.

Can I just say please don't anyone send us any more ice cream skewers? We have one higher rewar time for we must have 20 different kinds. And actually we have like 10 of one kind is the the Amazon recommended?

No, y'all have to get the spring shipped ice cream scooper. If you have problems with ice cream like me. I also got another one. It's like oh my gosh, it's like a tool. Like you stick it into the ice cream and it gets a scoop. It is like a tool. It's like $40

It looks like a staple gun. Yeah, it's got this big handle on it just grabs a scoop and it's so fun because make a perfect bowl. I'm gonna definitely post about it. Yeah, if you want to impress somebody, it was like get that What is a scoop? Oh for sure, but it's a little overkill, I think. Yeah,

people are also saying like if you put your ice cream in a Ziploc bag in the freezer, and then pull it out, it will soften that the ice cream will be soften.

I think that also helps prevent it from like icing over because you know how sometimes Yeah,

I actually try that actually worked. Cool. I'm like ice cream science. We could be like Mythbusters like just on ice cream? Is a good show. Yeah, I do love that.

So So ice cream is scoopers are your your new favorite thing this week. So are we doing that every week we're like you tell everybody like what you

do then but nurse Blake favorite thing? I love it. That's one segment and you get to just coconut about all the things I get. Look at us having segments I know what it's like. We're on episode eight. We are in nurses a week nurses month and I know we were talking about Florence Nightingale so for this episode, I am wearing my merch my Florence Nightingale merge it says the pledge on it because most nursing students when they graduate they say the Pledge of the Florence Nightingale pledge so that is on the back of my hoodie and you can order it on my website at nurse blake.com If you are a fan of the Queen, Nurse flow flow like me, she is the mother of modern nursing. She is the lady with the lamp. She is Florence Nightingale.

Wow. Good intro.

Thank you. I know I wish she could be a guest but

she's been your hero ever since nursing school to you really learned.

Yeah, I definitely learned more about her when I was in nursing school and more than what they teach you because they teach you like Florence Nightingale. She's a mother of modern nursing like she's the sterilization and infection prevention queen. But she did so much more and contributed so much more to nursing than what we learned. And that's kind of what this podcast is going to be about. I'm going to do some reading and kind of explain to you her story and her history. We actually went to her Museum and England. Yep. The Florence Nightingale Museum. London. Yes, their fans. It was a great ship. This is pre COVID and 2019. Yep. And we learned an interesting fact about her. Maybe Florence Nightingale was queer, which we'll talk about a little bit after we talk about her bio. Awesome, but our Paris trip was so much fun our trip. Yeah, we ended up going to where do you go London first? Yep, we did the London I. That was scary. Scary. I had a panic attack. I think in Yeah, that's a big fear. That was a huge first and you're just like stuck. I know. It's slow. I don't like being stuck. Like if I'm working on a nursing unit. It's got to have windows because I don't want to feel stuck. And then because some units like don't have windows like what like we need to see the sun. We need to see the outside. And you're there for 12 hours. You just feel stuck.

Yeah. Well, I know like the interior, like the nurses stations. They almost never have windows, right? Yeah.

Some hospitals are nicer than others. And then what else that we did that teams?

Oh yeah, we went on like a speedboat ride, which was really, really,

really cool. And then we took the train into heavy.

That was crazy. Because all of a sudden you look up and we were going like 170 miles an hour. And you had no idea that it was there was really cool under the river.

And then there's so much bread. There's so much bad gets there's so much croissants, I love bread. Yeah. So young love bread. Well have to go back there. It was a really, really friendship. If you've never been I highly recommend it. And you have to go to the Florence Nightingale Museum. Yes. So Florence Nightingale, if anything sticks out to you because I talked I do talk about her like all my tour and stuff. I get into Florence Nightingale and how she inspires me so you know a little bit about her. So if anything pops up, you want to talk about just okay, it's okay to interrupt me and I'm not gonna get mad today. Thank you for permission, baby. You're welcome. You have consent to interrupt.

I'm so excited.

Florence Nightingale, the lady with the lamp was born on May 12. She's a Taurus. Oh boy. I'm a Taurus. Oh,

it's all making sense. No rekeying

out. We celebrate Nurses Week around our birthdays. It's like, incredible.

So her birthday is the last day of what is traditionally Nurses Week.

Yeah, may fall and ends on her birthday. So she was born May 12 1820 in Italy. And she actually got her name after the city of her birth, which is Florence. So Florence, Italy is a really pretty name. But she was raised in England and took interest in education at a young age and no like myself, was no smart until college. And then she was never satisfied with the traditional female skills of home management. she prefer to read the great philosophers and to engage in serious political and social discourse with her father. And then around the age of 16, she experienced one of several calls from God, she viewed her particular calling as reducing human suffering. Nursing seemed a suitable route to serve both God and humankind. However, despite having cared for sick relatives and tenants on the family estates, because they were rent, they were very our family had like Kardashian money. Good money, though. Good. The one with the makeup. The Kylie, Miley Maya, they Kylie money. Wow. But her attempts to seek nurses training or avoided because her family said that was an approved inappropriate activity for a woman of her stature. Yeah, they

were like, no, no, we're rich. Yeah, they're

like, we're rich. You're not going to be a nurse. They were like, we found a suitor for you a really rich man. And she said, No, thank you. Wow. Thank you. I want to be a nurse. So that's what she went after? No. She said, Well,

she was a rebel.

She was I think, is the line. Florence Nightingale was definitely

yeah, she pushed the boundaries, and that led to success.

Florence Nightingale is a badass. Oh, she's a badass. She's incredible. And we love her for it. So I'm hoping you learn things from this podcast that you could take back in school, your nursing professors?

Yeah, I think there's some things we're going to talk about that most people don't know, and would be quite surprised. Um, yeah. So I've been so excited about this episode, just

the fact that like, she was really wealthy, and didn't have to go into nursing. But she did I think is incredible. Because if someone told me, You're gonna marry a really rich man. Hear right now, okay. Well, you did, okay. And then I went in. Despite family reservations, Nightingale was eventually able to enroll in an institution in Germany for two weeks of training in July. And again, for three months in July 1851. She learned basic nursing skills, the importance of patient observation, and the value of good hospital organization. So her nursing program was quick, a row real,

two weeks fast, and then maybe a few extra moments. She also gets around, born in Italy, trained in Germany, and then at some point lived in England, and this is back in the 80s, over 200 years ago, 21 years ago, which is amazing.

Did they have planes back then? No, no.

They had wagons, basically his bones walking boats. Yeah, she did. I don't think there were. Maybe there were trains, 1820, maybe trains, maybe trains? That's kind of 1508 20 trains. Yeah, sure. We'll go with that.

And so then she got her nursing degree. I don't even know how to call it that. But she learned her basic nursing skills. I sure like basically what we learn in foundations are fundamentals.

Did she do windshield surveys?

around my neck is the worst. Oh, group project in nursing school is the winch. It was an interesting project. And you learn a lot about community health, but when they're like they group work projects on you. You're like, no,

well, well, they didn't have cars. So I wonder what they called it. A horse we're serving. Right around

here. Funny.

Well, you let me tell I love that. I'm kidding.

In October of 1853, the Turkish Ottoman Empire declared war on Russia. The majority of the Crimean War was fought on the Crimean Peninsula in Russia. However, British troop bases and hospitals for the care of the sick and wounded shoulders were primarily established in Turkey. So even though Crimea happened on the Crimean peninsula, the hospitals and suffered in Turkey, which explains Sidney Herbert, the Secretary of State at war for the British government wrote to Nightingale requesting that she lead a group of nurses to Turkey.

So by that point, she had to have some notoriety to be singled out like that.

So she finished her three months and 1851 and then was written by the Secretary of State at war in 1853. Wow. Yeah. I wonder she started a med surge.

Yeah, probably. Probably expected. Yeah, typical.

So she was like Miss charge nurse here. Nurse Manager led an officially sanctioned party of 38 women and they departed in October 21 1854. and arrived in Turkey at the barrack hospital on November 5. That was October 21. To November 5, that was a trip. Yeah, that was a trip. They were not welcomed by the medical officers. Nightingale found conditions filthy supplies, inadequate staff uncooperative and overcrowding severe, which isn't too far off from some hospitals today when you talk about the overcrowding like so ers, patients are filled in the hallways like they don't even have private rooms, supplies inadequate, rings a bell. Shortly after nightingale's arrival in Turkey injured soldiers from the battle, were overwhelming the facility. So Nightingale as the charge nurse she was she established a standards of care, requiring basic necessities like bathing clean clothing and dressings and adequate food. Nightingale herself wondered the wards that night. And that's where she learned her title, or title of lady with the lamp of cute. So she worked the night shift. Florence Nightingale was on the night shift.

That's a revelation. I love that yes, it all makes

sense. Lady with the lamp, obviously Horus night shifter, oh, ah, Rockstar Lawrence, she gained the respect of soldiers and medical establishment alike her accomplishments and providing care, and reportedly reducing the mortality rate to about 2%. Wow, brought her fame in England through the press, and the soldiers letters. So she became famous after her work. So what she did and what you know, as our role of nurses to be patient advocates and be innovative and find new ways to improve patient outcomes. And that's kind of what she did. And she did that by cleanliness and learning the importance of sterilization and infection prevention. And the things that she did in the 1850s are still some of the things that are critically important in saving lives today. So if it wasn't for Florence, I don't even know what nursing would look like today. Because of all her work.

It's fascinating. I mean, they, they that one guy obviously called her in because he knew there was a problem. Right, right, like the medical staff within the military or whoever was running. Yep. You know, the dirty facility. Yeah, they realized they needed something more. So they called on her and then she was successful in the net got reported back. Yep, through the media. So I almost wonder, too, if it was partly part of their plan to try to get some positive media press mean, because you think about like, yeah, they're off in some other country. So how did that get back to England and become this national treasure? It was, you know, it was great timing as well, because they obviously were, you know, certain, like a lot of people were dying.

Yeah, for other that so they thought they were dying from their wounds. But actually, the soldiers were dying because of the infections which lead to sepsis, which leads to death. So Florence was able to identify that and prevent that. And what I think is so cool about that story is Florence Nightingale was innovative, and she critically thought, and she found ways to improve outcomes. And just like it said, at the beginning, they weren't welcomed by medical officers, because they were just nurses. You know, and I think a lot of times, organizations and facilities don't really allow their nurses to to be a part of the processes that can improve patient outcomes to this type of level. I think some people see us as shift workers, because we clock in, and we clock out, but we are with the patients the most. And I challenge you, whether you're a nurse or nursing student, when you are on the floors, when you're interacting with patients. Always ask why. Why is this happening? Because there are Florence Nightingale is out there today, you know, that could identify something we're doing wrong now. And that could potentially improve outcomes, you know, around the world, which is really cool. So your duty on the floor, I think, as a nurse and a patient advocate is look for other ways that we can improve care, because I bet we're doing things today, that 50 years from now we're like, I can't believe we did that. Oh, you remember we did that?

Yeah, I mean, you know, every, every generation thinks that, like, you know, that's not going to happen to them. But you know, we look back 50 years and sure enough, we're like, Oh, my God completely depleted people that way right now. Yeah. Great, great point. And we've talked in in previous episodes about how nurses need to be more involved in decision making processes, talking about designing patient rooms and things like that. So yeah, being involved in speaking up and giving your thoughts is, is super important.

She like you said she was a rebel. She shook the whole house. It'll system up, she shook nursing up. Yep. To improve outcomes. And I'm sure there was pushback. You know, you're not, you can't do that. That's outside of your job role. Right. You know,

we also learned at the, at the Florence Museum in London, how nurses at the time, were really thought very low on the totem pole of the social order, which is one of the reasons her family was like, Oh, you're not gonna be a nurse. They were. They were down there with the sort of the scum of the earth. Yeah, I mean, it was the way that society treated them, which was, which is really interesting. I mean, it certainly has changed significantly. Yeah.

That's a really good point. Yeah. So in May of 1855, Nightingale began the first of several excursions to Crimea. However, shortly after arriving, she felt ill with Crimea and fever. They think from drinking contaminated milk. Nightingale experienced a slow recovery, and no active treatment was available. And this is what a lot of people don't know from this point. She was bedridden in homebound until she died at the age of 90.

That's profound. Yeah. Because I think the most people think that she was a bedside nurse the majority of her life for life. Yeah. And the fact is, she was only a nurse for sure. bedside nurse for so long, maybe? Five 510 years? No, not even she finished

school at 1851 and fell ill in 1855. So her four years of experience was so profound, that through her observations and research, she was able to change nursing by just sharing her thoughts and what she saw from her bed, like from her house, and we think like, you need 30 years of nursing to be able to create change, but look at this story just in four years. If you open your eyes and ask why how could we improve? You could shake shit up absolute, which I love about this story. He's a rebel. Yeah, she's a rival and I know there's a lot of nurse rebels out there. Oh, yeah, we've met a lot. This story should really empower you, you know and make you feel like you do have the power no matter what title you have, no matter how long you've been a nurse to find ways to improve care. So superclub, this story, I love Florence. I'm so in 1855, as a token of gratitude, she started the nightingale fund, and had a lot of private donations, raised $50,000 in euro and put at nightingale's disposal. She used a substantial part of that to start the Institute of the nightingale School of Nursing at St. Thomas Hospital in London, which opened in 18 618 60. She also was a writer, she wrote a lot of books and one of my favorite books is notes on nursing by Florence Nightingale. If you haven't read it yet, I highly recommend you. Honestly, I don't like reading books. That's like, no, no. I like to like order books, and they just sit on the bookshelf. They look pretty, they look pretty. But I did read in totality cover to cover,

color and cover to cover in between

Florence Nightingale's Book Notes on our screen, you can get it on Amazon for like $10. And it just shares like her observations and how the big changes that she implemented were so basic in terms of like air, clean water, food, comfort, and it's really the basic nursing skills, the foundations of what we learned. And I think through her stories, she saw nursing as an art and a science. And I feel today we are focused so much on the science of nursing, that we're getting away from the art of nursing. And I really think we need to be able to as a profession more find that balance of the art of nursing and the science of nursing. So definitely, if you get the chance to read her book notes on nursing, and then she was honored in her lifetime, she received the title of Lady of Grace of the order of the St. John's John of Jerusalem, and by becoming the first woman to receive the order of merit. Wow. So all this is from her bio@britannica.com. But there's definitely a lot more to our story. So this definitely interests you. Definitely check it out and read it because she is definitely incredible. But now we're getting to the big question that we found really, when we were at her Museum, which is never talked about, I had never heard this before, but they actually think that Florence was queer. Yeah. So she was a part of the LGBTQ plus community.

Yeah, there's some there was some some of her own writing, right. That kind of references it. I think it's not necessarily something that's definitive because exactly what her you know orientation was, but she definitely, yeah, she had an interesting story. I mean, you know, keeping in mind that she traveled so much, and then was homebound thick. But she wrote extensively she did and, and that's really what she did when she was at home and she continued to write I don't know how many books she wrote, but it's volumes and volumes and volumes.

Yeah. She's a writer for sure. Yeah. And we're not saying definitively definitively that she was queer or lesbian. But let me just read possibly asexual, possibly asexual. Yeah, which we're gonna get into. So let me read some things here. It says throughout her life, there's little evidence of Nightingale sexual relationships with anyone. However, there are some indications she may have had romantic relationships with women. As she wrote this or her writing. I have lived and slept in the same beds with English countesses impression farm women. No woman has excited passions among women more than I have. Well, it is steamy in your home. Whoa,

Flores, royalty and Pez Yes,

outta here, the 50 Shades of nursing I am done. I love that. So that was just one example of her writing, but it is entirely reasonable to suggest that Nightingale may have been a lesbian. Her writing was common at the time, and as such include few concrete examples of any relationships. Whether she was a lesbian or not, she was very likely a sexual. There are many records of her feeling disconnected from sexual attraction, and no evidence of her engaging in or even pursuing a sexual relationship. Which is probably why when her family like had a suitor for her, she was like not and I was

gonna say it could be a major factor why she got into nursing in the first place, if you think about it, because it sounded like from her early from her earlier years, that her family was really setting her up on a lot of dates really trying to get you know, back then, I mean, the family lineage going you right, you're, you're rich, you want it you want your daughter or son to marry. So

my family tried to set me up with my high school best girlfriends growing up. Oh, God, I can't. But it says no matter the combination of identities she may have held, it is easy to see she was queer. So you may be asking what is asexual what is queer? Well, according to the asexual, Asexual Visibility and Education Network, a person is asexual, when they do not experience sexual attraction, or an interesting desire to have sexual relationships. And then queer queerness is an umbrella term that is both an orientation and a community for those on the LGBTQIA plus spectrum. So LGBTQ ia plus includes individuals who self identify as either lesbian, gay, bisexual, transgender, queer, also sometimes called questioning intersex, or asexual. So she could have been part of that community, our community, which is so cool, because, you know, visibility is so important, and just learning about that, you know, it kind of just helps me, you know, be myself in nursing and be proud of myself and my identity. And I wish she could have been a little more out and open, whatever, you know,

well, it's amazing, even those writings back in the 1800s. I mean, it's it's very well documented throughout history that it wasn't so much written down, but there's a lot of reference to exactly the type of writing that she wrote without them really saying exactly the way they were feeling. Yeah, because of the taboo butter. But you know, it's really special that they found those manuscripts and have have pointed that out. I wish there was more information on it. Yep. But yeah, we were we were so surprised and thrilled when we saw that it was really they had a whole things about it about it. Yeah, it was it was a big section of the museum.

Yep. It was a it's a very nice Museum, like the way they lead every laid everything out and stuff. Yeah, it was really interesting. And what was also they talked about the pandemic at the museum, which is kind of ironic, because that next year, we got into, you know, COVID 19 pandemic. Yeah. So it was a really great museum. I love Florence Nightingale if you want to learn more about her, definitely, you know, get her book. I actually shared this evidence that she she could be queer, asexual, and nurse, con, LGBTQ group, and everyone was shocked. No one had ever heard about it before. Yeah, I'm

surprised it's not more talked about. I mean, I actually am surprised her life is not more talked about. I think a lot of A lot of people within the nursing community sort of skim over the details, right? Because Because she is, she's lady with the lamp, she figured, oh, she created modern medicine or modern nursing, and then they don't. That's about where it ends. Yeah. And you know, and I've never read notes on nursing, but it doesn't sound to me like notes on nursing is a biography about her. No, well, that's the most popular and it talks about the important work that she did. It doesn't talk much about her life. And I think her life is so fascinating. It needs to be talked about and celebrated a lot more, for sure.
