# Supplementary material for: The Public’s Perception of Florence Nightingale’s Legacy in the Digital Media: A Critical Discourse Analysis
Source: Nurs Rep. 2024 Jul 24;14(3):1838–48. doi: 10.3390/nursrep14030137 (PMC11348171; doi:10.3390/nursrep14030137)
Supplement: Supplementary file 1 [file nursrep-14-00137-s001.zip › Podcast transcripts/What Will She Do Next.txt]

Before we begin, we would like to thank our generous sustaining sponsors over on patreon.com. Your donations go directly towards the musical theater artists you hear on our program, and you literally keep our show running.

Wait a minute. That's what our Patreon sponsors do. They support our performers and pay for things like our hosting platform and website.

That's exactly what they do. Composer Ernie bird that's incredible.

Oh, we should thank them.

But that's kind of what I'm doing right now.

But words are one thing. Why not thank them with music?

What do you have in mind?

How about this today's very special episode is dedicated to one of our top sustaining members, Dr. Regina Mira Bella.

To thank our sponsor for their generous support. Today's episode will feature their favorite historical woman

and a brand new song.

If you want to learn more about how you can choose your own future episode, head over to what will she do.com/donate and click on the link for our Patreon page. Ready to start the episode Ernie bird.

Let's do this.

Hello, and welcome to a special Patreon episode of What will she do next? I'm your host Gabrielle Mirabella and together with composer Ernie Berg. We've created a podcast that celebrate some of our favorite historical women. On today's episode, we examine the life of Florence Nightingale, the founder of modern day nursing fantastic. Today's special guest star is actor Matthew Wynalda.

Hey everyone.

This episode was written, narrated and performed by myself with music and production by Ernie burn me. Enjoy Mr. Nice. This Patreon episode is dedicated to Dr. Regina Mirabella, a registered nurse, nursing educator and retired Army Major.

A quick message for younger listeners. This episode features themes of war time, mild violence and the use of gunfire and loud noises.

Florence Nightingale was born on May 12 1820. In the Italian city of Florence, Florence was born into a family of wealth and society. Her family hailed from England, and it was there that she grew up in a safe and loving home. Her parents William and Francis were known around London as liberal minded thinkers, meaning they allowed themselves to remain open to new and different ideas. Because of this philosophy, William her father had no issue in educating his young daughter Florence and her older sister part then opee the sisters learned all about history, mathematics, classical literature, and philosophy. And young Florence took a quick interest in the practice of collecting information and data, a practice known as analytics. These analytical skills would later shape her nursing career. Now although her progressive parents were supportive of her education, when Florence shared her interest in becoming a nurse at the age of 24, both William and Francis gave a swift and unified No way. No matter what ideas Florence had for her future, they would not come true. She was an upper class woman of wealth and distinction. Thus, she would become a wife and a mother, and that was not up for discussion. At first, Florence tried her best to obey her family's wishes. But what Florence could not disregard was a feeling deep inside of her a calling, telling her to find her own path outside of her family's wishes. And that path she knew was through nursing. With her future now firmly in her own two hands, Florence got to work becoming a nurse as she began to train in the arts of medicine and science. She also began to write down her experiences, writing and keeping track of what she had learned. and sharing those insights with others was very important to Florence. And by 1853, at the age of 33 years old, Nightingale had become head nurse at the Institute for the care of the sick gentlewoman. In London, she was finally putting to practice not only her love of caregiving, but also teaching and leadership.

Florence Nightingale had never before seen such chaos. The year was 1854, and the Crimean War was raging. This was a war fought between allies, Britain, France and Turkey, against the country of Russia. And this war would last three painful years. Florence and her staff have 38 volunteer nurses entered the military hospital, and were devastated by what they saw. They saw a medical staff that were overworked and exhausted, they saw a lack of hygiene and cleanliness among the patients, and that many of the soldiers were sick not from their battle wounds, but because of infections created at the hospital. So Florence got to work. She implemented mandatory handwashing before, during and after the care of each new patient. Through handwashing, the number of diseases, viruses and infections dramatically decreased. She also stopped the practice of overcrowding hospital units, giving the soldiers more space in which to recover. And what is best known about Florence's time during the Crimean War was her constant supervision of patients. No matter what time of day, Florence could be seen wandering up and down the rows of sick beds, checking in on each and every patient. This practice is what gives her the title we still call her today, the lady with the lamp. Following her service in the Crimean War, Florence opened the nightingale training school for nurses in London. It was here that Florence was able to train an entirely new generation of caregivers and statisticians, forever shaping the profession of nursing and allowing young women to follow their own career paths, just as she had done herself. Florence Nightingale lived until the age of 90 years old, she passed away in the year 1910. In London, England, Florence will forever be remembered for her major contributions to modern day nursing, her scientific life saving methods and her work as an educator. And to honor Florence and nurses all over the world. We have a brand new song to share with you. Join us as we step back in time, the year is 1854. And we are deep in the heart of the Crimean War in a military hospital, not far from the battlefield. It is late at night and the sick are lying in their beds. The only light we can see in this hospital ward is that of a bright full moon. Suddenly, footsteps are heard and a pair of tired eyes are seen illuminated by the glow of a lamp. And who is this mysterious figure?

Ah,

it is a tired young doctor finishing his work for the day. He appears to be searching for something but cannot find it. Hmm. He turns disappointed, ready to leave. When he notices something strange. He sees a shadow the form of a person sitting by one of the many sick beds. Is it a ghost an apparition?

Or is it Ms.

Nightingale? Is that you?

The doctor asks. Oh, hello. I thought you had gone to bed. Florence Nightingale responds, rubbing her own tired eyes.

Well, yes, I was just looking for my book and sorry. Why are you here? All the men are asleep.

Someone must be here if they awake doctor and I have given the other nurses their own time to rest.

That is kind of you indeed. But these men can fend for themselves. They are soldiers after all.

They may be soldiers but they are still human. And many of them are badly injured. I cannot leave them. Right.

I say I will not win this argument. Good night.

Good night doctor,

the doctor turns to go, then pauses for just a moment.

Before I go, I am curious. What keeps you here? What is the urge to watch over these men as if they were your children?

Well, I suppose it's as simple as that. They may not be my own children, but they are someone's child or they not. And when I look at the wounded in the dying line here at night, I can't help thinking, what if they awake? How would they feel if if they were in pain and lying here all alone? Wouldn't that be a terrible thing? To feel alone at a time like that?

You sound as if you speak from personal experience. Miss Nightingale, you have read

my thoughts quite clearly, Doctor. Yes, I admit I had a frightening experience myself as a child. It was a very long time ago now but the memory remains.

I remember as a child spending the day running by my sister took Chase. He died quickly one movie and then it all slowed down. I found the ground fever burned inside my head. Soon as

I woke some time later in a hospital bed. When I opened my eyes, it was nighttime then and it was very dark. And I had this terrible feeling that everyone had left me. So I I cried out as loud as I could for my mother. And within an instant, a figure was standing beside my bed. Only it wasn't my mother. It was a nurse. She knelt down near to my face, she wiped the tears from my eyes. And she began to sing

and it hurts much too much. And you need oh friend. That time do not fear I will still rest of God when you feel day or night. Trust me I will see you

that is quite a story.

And she was quite a nurse. I never have forgotten what she had done for me that day. After all these years. And in a way she is still with me even now.

Remember feeling calm hearing her warm and gentle song. The dog flew away as night turns when I saw those of email that had been stirred inside of me, I knew what I could

I would become a nurse. I knew it right then and there. My parents were less than enthused but that did not matter. I knew I could help others just as my nurse had helped me. And now it's my turn. I sit here at night watching over these men when they call out. I'm here ready to sing this song?

And it hurts much too much. When you indeed offer and that time do not fear. I will rest all have gone day or night. Trust me I will see ie I will still ie life is a splendid gift. I am thankful for my return my special gift with kind designs when What? Please?

It's all right soldier. I'm here drink now. It is lucky you were here nurse. Lucky. Yes. You go rest now doctor, I will stay with him.

Are you sure? Quite sure. In that case here, take my lamp. It'd be long night without it.

Thank you doctor. Good night.

Good night.

Nurse. Nurse. Are you there?

I am here rest now.

Do not leave. I'm afraid do not

worry yourself my dear. I'm not going anywhere

when the rest of your day or night, trust me, I will stay I will see.

Florence Nightingale used her education, social privileges and intellect to help the world around her. Like Florence we have the power to create a safe, inclusive world for all people. So I wonder what will you do next?
