# Supplementary material for: The Public’s Perception of Florence Nightingale’s Legacy in the Digital Media: A Critical Discourse Analysis
Source: Nurs Rep. 2024 Jul 24;14(3):1838–48. doi: 10.3390/nursrep14030137 (PMC11348171; doi:10.3390/nursrep14030137)
Supplement: Supplementary file 1 [file nursrep-14-00137-s001.zip › Podcast transcripts/Witness History.txt]

Hi and thanks for downloading witness the History podcast from the BBC World Service. Today we're going back to the 13th of August 1910. And the death of one of the great figures in the history of medicine, nursing pioneer Florence Nightingale. This is the voice of Florence Nightingale. She was so famous in her day that she was one of the first people to have her voice recorded in 1890 to raise money for veterans of the Crimean War. Her message is now in the library at the Wellcome collection. God bless her dear old comrades from Balaklava

I don't doubt he was great. All I knew was she was a very charming, great aunt. And then as I grew up, I found out what marvelous work she'd done for the soldiers and for hospitals.

This is Harry Burnie. Florence Nightingale was his great aunt. She'd been born in Florence in Italy in 1820 into a rich family. But age 17 She'd experienced what she believed was a call from God to devote her life to the service of others and got involved with nursing. By 1854. She was superintendent at a hospital for gentle women in London, when Britain entered the Crimean War, fighting the expanding Russian Empire around the Black Sea.

The Battle of Alma was fought on September 20 1854. And on October the ninth, a letter in the times by a special war correspondent drew attention to the atrocious nurse in arrangements for the British sick and wounded

may Thorne would become Florence Nightingale Dr. Many years later, she spoke to the BBC in 1950,

and she and her preliminary staff left lift for the client mere 10 days after the letter had appeared in The Times

Rosemarie wall is a senior lecturer in global history at the University of Hull she

goes out with a team of nearly 40 women she wants to keep a kind of organized unit of people to keep the wards clean. And although at that time there isn't detailed knowledge of bacteriology is very much fledging ideas about germs. She is aware of the kind of connection between cleanliness and recovery from from illness. And so she's trying to clean up she's trying to get the nurses to prepare bandages, for example, and to create a kind of more organized and orderly workforce

because conditions at the military hospital in Scutari near what's now Istanbul were atrocious,

the better hospitals Scutari will badly built, badly ventilated, and overrun with rats and vermin. There was terrible overcrowding. Straw mattresses were placed on the floor with only some 18 inches of space between them. There were no less than four males of these so called temporary bins, sheets will have Canvas so coarse that it was impossible to use them for the emaciated men, many of whom are in a pitiable condition, suffering from bed sores and frost date. In addition to their injuries, the death rate was 42%

Florence Nightingale and her team set about improving hygiene standards in the hospital, along with the food sanitation, procurement, and fighting her way through the hospital bureaucracy. Until then, female nurses hadn't been thought respectable, and they met resistance from some of the doctors

Miss Nightingale knew that not all the medical men desire to have women nurses in their wards, but preferred to have old soldiers without training. She felt that in her nurses, strict method, turn discipline and rigid subordination to medical authority must be enforced. But as

her great nephew Harry Vernie remembered she was realistic about her charges to Queen Victoria

asked Father say to Gail, may I send my brave troops somewhere because yes, that falls out again. But a much prefer Jane

back home in Britain, the legend of the beautiful young lady tending gently to the troops in her care had started to spread. The Times called her administering angel, the lady with the lamp passing through the wards at night.

There's articles in the past like you know, who is this Miss Nightingale? You know, and looking at her background, you know, why is she there? And it's kind of good news story from a war that's not going well at that time. So, you know, having this image of the lady with a lamp is used for kind of propaganda

whenever there was anything difficult. Shen verbage magic you you're always available. If They wanted a sandwich delegate. Here he is. And the result was that as far as I'm concerned, I never saw a walk. overs had to be carried legs and finished with the premier.

She came home from Scutari after the war in 1856.

And when she got back to England to curious fact, everybody knew what she'd done. But nobody knew what she looked like because I've never heard of saba. And so when she got back to England, she caught the 225 from St Pancras to Java shop. Nobody knew I got out of the train. Nobody ever walked up to her house, Lee Hearst, and suddenly the housekeeper said, There's Miss Florence,

and after her return, Florence Nightingale, exhausted and suffering from an illness picked up in Scutari took to her bed,

there's a lot of speculation about what was wrong with Florence Nightingale and what made her bedridden and to what extent she was bedridden. But I think it would have just been overwhelming to return. Having suffered from illness, lost a lot of weight, and still feeling very unwell to want to reform the health of the army having witnessed what she had in the Crimean War, but also to have all this public attention. I can't imagine any other response really than to kind of withdraw and to try and focus on what she needed to do. But also a company that any advice from doctors at that time is to basically prescribe bedrest so she would be doing what the doctors told her to as well as mechanism for going to dealing with all that was going on,

because there was still a lot going on, and she was still campaigning for public health. After she met Queen Victoria, a Royal Commission was set up to look at the health of the British army.

She had shows such a graph of military administration that Queen Victoria exclaimed, how I wish we had her at the War Office. And yet in her day, it was not thought desirable to invite her as a woman to give evidence before the Royal Commission for which she herself had pressed that, as her views were urgent in needed questions in writing was sent to her. And she replied to them in writing,

Nightingale had a reputation for being quite bossy. So she would push people you know, to meet her goals, but also because I think that she believed in people and wanted them to also excel in the way that she She aimed to

Harry Bernie's grandfather, Florence's brother in law was an MP and she used him as a voice in government.

My grandfather used to ask for her the questions which she wanted early on. As a member of parliament, he got all the information. And then later on became known as not the member for northparkes but the member of a visionary.

In 1860, she founded the nightingale training school for nurses at St. Thomas's Hospital in London.

She's mostly known for nursing. I think that her work in general on water and medicine is perhaps less known and she needs to be recognized for that work that she did regarding the health of the army in general and for hospital design in Britain and also for her interest in India and and I think for her research methods as well.

May Thorne went to work as her personal doctor. In the final years of her life,

I felt that I was being entrusted with the care of a national treasure. in her old age, she was perfectly sweet to me. Each day she fed the birds, and I think she felt much in sympathy with creatures. I wondered if she found them matchless tasks and train them human beings.

May Thawne, ending that edition of witness with me Lucy burns. And if you've enjoyed this feature, you might like our weekly podcast health check with health and medical stories from around the world. Just search for BBC health check
