# Supplementary material for: The Public’s Perception of Florence Nightingale’s Legacy in the Digital Media: A Critical Discourse Analysis
Source: Nurs Rep. 2024 Jul 24;14(3):1838–48. doi: 10.3390/nursrep14030137 (PMC11348171; doi:10.3390/nursrep14030137)
Supplement: Supplementary file 1 [file nursrep-14-00137-s001.zip › YouTube videos transcripts/Episode 5 - Florence Nightingale.txt]

I want to look today at one of the most
beloved figures in British history
Florence Nightingale France nightingale
sometimes known as lady of the lamp is
the closest thing to British have to a
national heroine she saved countless
lives during the Crimean War by
instituting modern nursing practices and
laying the foundation for the way that
hospitals are run today
that at least is one point of view
another would be that her arrival at the
hospital in Turkey triggered a surge in
deaths until the mortality rate was over
area
in this episode we'll try and untangle
the legend of the Lady of the lamp from
the often grim reality
[Music]
you
[Music]
Florence Nightingale came from a wealthy
background and was educated at home by
her father by the time she reached out
outward motion women of her class at
that time thought only of contracting
good marriage but that wasn't what
Florence wanted at all
her ambition was to work in hospitals
she travelled through Europe with
Friends of her father visiting different
hospitals and eventually found herself
in Egypt in Egypt
she clearly heard God speaking to her
commanding her to take up nursing as a
vocation eventually her parents were
persuaded to allow this and she spent
four months of training college for
Protestant deaconesses in Germany those
four months in 1851 were the only
medical training which Florence
Nightingale ever received
unfortunately Florence Nightingale
subscribed to a very strange view of the
transmission of diseases the so-called
miasma theory rather than disease is
being spread by germs bacteria and
viruses which is of course how we know
today that they do actually spread she
believed that diseases come from bad
smells and that the smell of rotting
vegetation or H amount could actually
make people ill this was an unfortunate
thing to believe if you hope to run a
hospital were still Florence Nightingale
believed that this was matter of natural
theology she saw Nursing as a form of
natural theology a way of discovering
God's laws this led to dreadful
difficulties when she actually found
herself running a hospital the Crimean
War was fought between Russia on one
hand and Britain France and Turkey on
the other it was essentially a quarrel
over Afghanistan the British feared that
if Russia had access to Afghanistan they
could threaten the imperial possession
of India the war was run very badly
indeed the conditions for the soldiers
particularly those who were wounded or
ill were dreadful amputations were
frequently carried out there and they
were without anesthetic or antiseptic
precautions one of the patients at
Scutari the hospital which Florence
Nightingale went and
time was called Alexander more and his
bed was by a window which afforded him a
perfect view of the operating theatre
the amputated limbs were simply thrown
out the window where they were eaten by
local pigs which were foraging in the
courtyard it was said that at balaclava
the harbor was so full of amputated
limbs that ships had difficulty forcing
their way through something had to be
done there was out late in England about
the situation
fortunately the Secretary of State for
war was a man called Sidney Herbert and
he was a close family friend of the
nightingales and the particular friend
of florence Nightingale's
he decided that perfect solution to the
problem for hospitals in Turkey was to
send someone of his own class out there
and so he arranged for Florence
Nightingale to travel to Turkey to take
over the hospital it's good to Harvey
she reorganized it cleaned it up and
generally took it to task
she made it much better for the mentor
being unfortunately the death rate began
to invitin Xer ibly twenty-five percent
of the casualties there died from
dysentery which was far higher mortality
rate than in the frontline military
hospitals in the Crimea itself the men
in florence Nightingale's hospital were
dying not from the wounds that they had
acquired on the battlefield but from
diseases which they had picked up in the
hospital itself the death rate in
hospital in Scutari was raising eyebrows
in London something had to be done the
government under Lord Aberdeen and
resigned over the conduct of the Crimean
War and the new government decided that
it was time to look into the situation
and deal with it
of course France Nightingale was a
protege of Herbert's and with his
departure a new man in the post Lord
Panmure was appointed he decided almost
at once that something really needed to
be done about all those thousands of
soldiers dying at the hospital in
Scutari an unromantic leave named
sanitary commission was sent to Scutari
and their instructions were plain the
government told them it is important
that you are deeply impressed with the
necessity of not resting
content with an order but that you see
instantly by yourselves or your agents
to the commencement of the work and to
its superintendent day by day until it
is finished the Commission went to
Scutari and the ones found that there
were two problems Florence Nightingale
had insisted that all the men injured in
the Crimea actually on the battlefield
with sentence across the Black Sea and
taken to her own Hospital the journey
across the Black Sea was terrible and
her hospital was crowded because she
didn't understand about germs
disease flourished there the other
problem was that beneath the building
with some blocked sewers once these were
thoroughly flushed the death rate at
once began to fall from almost 50
percent down to two percent they said
nothing at all to do with Florence
Nightingale she had caused the high
death rate by insisting that a hospital
received more and more patients it was
the army and the engineers who had taken
the action necessary to bring it down by
the time the sanitary commission went to
work the legend of Florence Nightingale
who already began to grow it was in
nobody's interest at all to criticize
her Queen Victoria was a great fan of
hers and the newspapers in Britain
idolized her stories of soldiers kissing
her shadow she passed at night carrying
her famous lamp appeared in The Times
the Crimean War had been a disastrous
episode in Florence Nightingale was the
only good thing to come out of it really
the fact that she had not saved a single
life didn't matter at all the legend of
the Lady of the lamp was a powerful one
in 1857 the year after the Crimean War
ended
Henry wodsworth Longfellow the poet who
wrote Hiawatha votin shorter pace which
was dedicated to Florence Nightingale
this poem is called Santa Filomena
and it helped to spread the image of
Florence Nightingale as the lady with
the lamp one verse of longfellows poem
reads a lady with a lamp shall stand in
the great history of the land a noble
type of good heroic womanhood within a
few years the myth was firmly
established and ever since the British
venerated this well meaning that
hopelessly ineffectual woman she has
even been given the ultimate accolade of
appearing on British currency from 1975
to 1994 Florence Nightingale appeared on
British ten-pound note but as a result
became known colloquially as the
nightingale despite all this Nightingale
is worth remembering for one thing
ironically nobody today even knows what
she actually did which was in fact far
more important than her nursing Florence
Nightingale herself was under no
illusions as to what a disaster running
a hospital had been in Turkey she was
determined to find out what had gone
wrong in Britain she consulted William
Farr an epidemiologist regarded to tears
on the earliest experts in medical
statistics and he taught her to analyse
figures and set them out in tables and
charts she was interested in finding a
new way of representing figures feeling
that dry tables and columns didn't
really show what she wanted to display
it didn't take her long to discover the
pie chart
she didn't invent it but she certainly
popularized it and in particular a type
of pie chart known as a polar chart or
cockscomb it shows the different
magnitudes as varying radii sometimes
it's known as the nightingale rose and
it's a particularly useful way of
showing cyclical changes in other words
magnitude of statistics as they vary
over time for our work in this field
France nightingale was in 1855 elected a
member of the statistical Society of
London which later became the Royal
statistical Society the first woman ever
to be so honored once she had put the
figures into this form flaunt and I
think L could see at once what had
happened and the realization that more
people had died in her hospital than had
been dying at front-line hospitals in
the Crimea was such a shock that it
caused a breakdown from which he never
really recovered she wanted to publicize
the fact that her Hospital has been a
dreadful place for soldiers to be
treated but nobody wanted to see the
myth damage to this stage she
persuaded to bury the figures amongst a
more general report on conditions in the
army at that time Florence Nightingale
remained practically an invalid for the
rest of her life she lasted until the
age of 90 dying only as late as 1910 the
tragedy of Florence Nightingale is to be
remembered for what she failed to do
rather than what she actually achieved
as a medical professional she was
useless a method called thousands of
deaths as a statistician though she
spent decades carrying out meticulous
and groundbreaking work a mathematical
work those all but forgotten today
leaving us with the ghastly and mawkish
image of the famous lady with the lamp
