# Supplementary material for: The Public’s Perception of Florence Nightingale’s Legacy in the Digital Media: A Critical Discourse Analysis
Source: Nurs Rep. 2024 Jul 24;14(3):1838–48. doi: 10.3390/nursrep14030137 (PMC11348171; doi:10.3390/nursrep14030137)
Supplement: Supplementary file 1 [file nursrep-14-00137-s001.zip › YouTube videos transcripts/Florence Nightingale - The Beauty of Diagrams.txt]

our world is full of diagrams graphic
representations of everything from the
solar system to the hidden origins of
life they have a unique ability to
express complex ideas simply and an
intellectual and artistic beauty that
has the power to inspire or and change
our perceptions
in the hands of an influential figure
someone of legendary status a diagram
can also be a brilliant propaganda tool
Florence Nightingale is best known as
the lady of the lamp the founder of
modern nursing who cared for thousands
of soldiers in appalling conditions
during the Crimean War with Russia
what's less well known is that Florence
Nightingale was a superb statistician
she was the first to use a statistical
graphic as a call to action in 1857 she
created a revolutionary and
controversial diagram was called the
rarest diagram and it was designed to
force the British government to create
better and cleaner hospitals initially
hidden away in the appendix to an
official report this diagram would take
on the establishment and whim its
message was potent and direct hospitals
can kill at the fascinating thing about
florence Nightingale's diagram is that
it also revealed that if the right
improvements were made those mass deaths
in hospitals could be avoided
so how did such a simple pioneering
diagram save millions of lives
this isn't Thomas's Hospital in London
it was on this site in June 1860 that
the Nightingale School of Nursing opened
its doors to its first trainee nurses
the school was a direct result of the
Crimean War the thousands of British
lives that were lost
drove Florence Nightingale to campaign
for changes in hospital care that are
still relevant today and the driving
force behind that campaign was a graph
called the rose diagram on the same
situs in Thomas's hospital is the
Florence Nightingale Museum and it's
here that one of the most influential
diagrams in history is kept it's no
exaggeration to say that the Rose
diagram completely changed the British
Army's attitude towards medical care and
as a consequence civilian hospitals
changed too
between 1854 and 1856 Florence
Nightingale nursed sick and wounded
soldiers at the Scutari Hospital in
Turkey near the Crimean battlefields
after the war had come to an end
she wrote a passionate report on why the
soldiers had died in such large numbers
and it revealed an astonishing fact out
of 18 thousand deaths 16,000 had been
due not to wounds in battle but to
infectious diseases in hospital
Florence Nightingale gave her report the
title
notes on matters affecting the health
efficiency and hospital administration
of the British Army much of it though
was not published when the Royal
Commission prepared their report a year
later it was considered just too
controversial they did however publish
the diagram
so lots and lots of words here and
numbers and data ah here it is diagram
that's a shame who's got a tear down the
middle but the colors are really still
very vibrant despite it being published
over 150 years ago and it's clear this
is meant to grab the eye first and then
start to engage the brain
ference Nightingale wrote that the
diagram should effect through the eyes
what we fail to convey to the brains of
the public through their word proof ears
what strikes you right at the beginning
is this large swath of blue and you can
see why it's called they're both called
The Rose diagrams because you have this
lovely circular effect
that's part of its immediate charm
a rose of many colored petals but it
reveals a terrible truth what the
diagram has presented here is the
horrific death toll in the Crimean War
on the right-hand rows we have the
battle year 1854 to five with the
soldiers deaths shown for each month
according to the cause of death
and on the left a smaller diagram shows
each color the red areas represent death
from wounds the black death from other
causes such as frostbite or accidents
but the staggering number of deaths from
infectious diseases like dysentery and
typhus appear as large blue rose petals
bursting out from the center the diagram
does not provide the number of deaths
but the areas of blue nonetheless create
a disturbing impression as the winter of
until in January 1855 over 2,500 men
dying in a single month
Florence Nightingale accepted that in
war lives are lost during battle but
what she couldn't accept was the far
higher number of deaths due to disease
and his diagram on the Left illustrates
that need not be the case things could
change apart from a blip in June 1855
the proportion of deaths due to disease
is falling and falling something had
happened to give the soldiers a better
chance of survival
the question was what this is the first
insight into the power of the diagram
why did the conditions of the soldiers
improve so dramatically and why were
there so many fewer deaths from disease
in the second year of the Crimean War
to answer that it's necessary to
understand the experience of soldiers
during the war and what Florence
Nightingale herself went through the
Crimean War is remembered for its famous
battles in scenes like this one by
Richard Kate and Woodville in which the
doomed Light Brigade is shown making its
fatal cavalry charge on a huge battery
of Russian guns
this is the conventional way of
depicting war in paintings not in
diagrams death on the battlefield not in
hospital beds this painting is a heroic
piece of army propaganda
but the Crimean was different from
previous British Wars the public learned
about it from other sources by newspaper
reports and they didn't like what they
heard just a few months into the
conflict there was public outrage about
the Army's neglect to the Troops
the Secretary of State for war Sidney
Herbert was a friend of Florence
Nightingale he knew of her reputation as
a progressive and successful
superintendent of the establishment for
gentle women during illness based here
in Harley Street he asked her to recruit
a team of nurses to go out to Turkey to
run the military hospital in Scutari
when she arrived by ship at Scutari in
November 1854 Florence Nightingale faced
an enormous challenge Florence
Nightingale and a team of thirty eight
nurses arrived in Scutari in November
she finds a vast field of suffering and
misery soldiers lying on rotting bedding
on the floor packed in like sardines
lack of ventilation poor sanitation so
in fact the main hospital at Scutari is
constructed over a cesspool so there are
these poisonous gases escaping into the
air faeces an inch thick moving across
the floor so when Florence Nightingale
opens her office door she's swimming in
it and what did she do to improve things
when she arrived she is the first person
really in modern British history to
treat the common soldier with respect
and what she does is she introduces new
standards of hygiene very importantly
starts washing soldiers clothes properly
with with hot water rather than cold
water and she also very importantly acts
as a an unofficial purveyor because
there are no proper supplies and the
house before and so she's going out into
the markets in in Constantinople buying
them and she also introduces new
standards of diets those soldiers are
given proper nutritious food
but it didn't work despite her efforts
as the diagram would later show the
death rate continued to rise
the sick and injured received a CID you
escape from Florence Nightingale and
other nurses like Mary Seacole but
Nursing wasn't enough the soldiers went
on dying in increasing numbers then just
as the first year of the war came to a
close something occurred that would
dramatically improve the soldier's
chances of survival and lead Florence
Nightingale to a whole new understanding
of what was happening in Scutari
on the 4th of March 1855 these men
arrived this is dr. John Sutherland who
was a cholera expert and Robert
Rawlinson who is a sanitary engineer
what wasn't fully appreciated was how
putrid the conditions of the hospital at
Scutari were the water system was choked
with dead animals and there was human
excrement leaking from the privies into
the water tanks woollen s'en and
sutherland flushed the whole thing out
and then they started to see a
difference as a result of the sanitary
commission as they were called all the
military hospitals rapidly improved
within one month deaths from infectious
diseases had halved within a year they'd
fallen by 99% from well over two and a
half thousand in January 1855 242 in
January 1856
after the war ended Florence Nightingale
reflected on what she'd experienced over
the previous 18 months she felt
desperate about the losses 18,000 men
had died and she realized that many of
them could have been saved
the challenge before her was how could
she make lasting improvements in army
hospitals so that the same tragedy would
never happen again but persuading the
establishment of the urgency of radical
reform
she knew wouldn't be easy some
government officials didn't believe that
improving sanitation was the answer to
disease and anyway for many army chiefs
ordinary soldiers were the scum of the
earth
Florence Nightingale managed to secure
an audience with Queen Victoria and her
advisors she tried to impress on them
the need for an inquiry into why so many
soldiers had died in hospitals during
the war the government and the Queen
were not keen to have any more
investigations into the war but public
opinion was running high and forints
nightingales reputation was now
legendary so the government decided to
ask her to write a confidential report
that would be presented to a new Royal
Commission she wanted to help out but
what should she write and more
importantly how could she show the
horror and tragedy that she's seen
unfold in Scutari the second insight
into the success of florence
Nightingale's diagram is its actual
design was profoundly original
immediately engaging and crystal clear
but how did she come up with it
in the mid-1800s using graphs to
represent statistical material would
have been extremely innovative so did it
simply pop into her imagination or were
there other graphs or images she could
have drawn on for inspiration graphs
have been around for over a thousand
years but they hadn't been much used in
the cause of reform towards the end of
the 18th century political campaigners
and social reformers began to realize
the value of Statistics and in
particular visual ways of representing
them some of the most influential graphs
were produced by William Playfair in
this book dating to 1786 it's the
commercial and political a class and it
contains 44 graphs now most of them are
plotting time against some other value
in the kind of familiar XY form but one
of them is slightly different it's a
very early form of bar chart so here we
see exports and imports from Scotland
but now not a graph but lines
representing each of the values so this
is a sort of graph that Florence
Nightingale might have seen and
considered us enough
with the help of the expert statistician
William Farr she'd realized that the
principle reason for the deaths at
Scutari had not been starvation or bad
air but poor hygiene and that was what
she needed to show in her report and
especially her diagram
however controversial far but sometimes
used bar charts in his own work but
that's not what she went for Nightingale
was afraid that the government would
ignore her figures so the essential
facts a clarion call to action had to
smack them in the eye when Florence
Nightingale created her diagram in the
mid 1850s Britain was just emerging from
an unpopular conflict during which the
public had voiced its disapproval of the
Army's treatment of its troops
for her diagram it was important that
the severity of the problem be conveyed
in as visual away as possible to
maximize its impact on decision-makers
the Rose diagram proved hugely effective
in informing discussion around the
military conflict 150 years ago I've
come to a graphics company to see
whether florence Nightingale's visual
approach might similarly contribute to
our understanding of the nature of the
most recent conflict in Afghanistan and
the tragic loss of life there what we
did was we took information from the
first year when the FASTA Ithaca College
which was two thousand into and ran
right around to 2010 and what's
interesting is you can see that from the
years 2006 through to 2000 in 10 the
amount of trips killed by enemy fire
city is relatively constant but what you
do see happening as the statistics here
in red for explosions start to really
dramatically rise I mean it does look
horrific
it does look like Shirley barges yeah it
looks like a unfortunate very growing
spiraled trend know one of the ideas
that would hurt for presenting this was
we may have included everything as a bar
chart but the huge amount of casualties
and I think it's in 2002 name from
explosions means that that whole bar
chart runs right off the page do you
think these kind of diagrams are
important today they were clearly a very
useful propaganda tool for Florence
Nightingale back then in Florence that
our diagram obviously you know she was
aware that the Queen would have a very
limited amount of time to make a
decision and you know it is it's very
much to say I think we were speaking to
someone quite recently the junior
ministers they often have four minutes
to make decisions which can be you know
an equivalent of millions millions of
pounds import they want to fund off
what's been our four deaths or depakote
yes that's four minutes you need a very
fast way like this you know something
which are just you know grab attention
hopefully it'll make the viewer want to
get more involved with it but also tell
the stories quickly you can also the
Novation that she showed back then makes
it more memorable than me
someone wanted he didn't question for a
zionist after so hopefully that would
have made more of an impact and a
lasting impression which obviously dad
you know it does its job magnificent lee
seeing the afghanistan diagram has
really brought homes me how powerful a
diagram can be when it's portraying
something as tragic as the loss of human
lives and the power of florence
Nightingale's diagram works in a similar
way but while the right hand side of our
diagram showed a continuing rise in
deaths the left hand side of the rose
diagram gives us the key to the way
forward as the blue areas of deaths from
infectious diseases get smaller they
show us that change was possible if only
the powers that be would listen
critics were still trying to find fault
with her evidence their comments enraged
her and in October 1858
she took the brave decision to leak her
report to a hundred influential people
her instinct was to get as much
information into the public domain as
she could
Nightingale badgered and petitioned
until eventually three months later the
British government approved official
publication of a contribution to the
sanitary history of the British Army in
it she named the guilty parties
ridiculed their arguments and laid out
for the British public the glaring
truths contained inside the rose diagram
that the British Army have allowed their
military hospitals become death traps if
they've been more hygienic lives would
have been saved
but the final insight into the immense
power of the Rose diagram is that it was
not just about a historical tragedy
crucial to its purpose was to point out
that lives could be saved and that
change was essential her diagram
ultimately contained a message of hope
the purpose of this diagram is not
actually to convey data so much as to
convey a message the message is we can
control epidemic disease and part of the
purpose of this graphic was to convince
the public that money spent on
sanitation in the cities in Britain
would save lives particularly children's
lives at this time fifty percent of
urban children were dying before the age
of five when she published this book she
was lobbying for this kind of public
funds to be expended on this kind of
improvement here in Britain and in fact
if I can just read you what she said it
here let us now ask how it was that our
noble army all but perished in the east
and we should at the same time learn how
it has happened that so many hundreds of
millions of the human race about
Testaments perished before their time so
this is a diagram about a battle in the
Crimea but actually this is a weapon in
a much huger political battle do you
think politicians and journalists today
could really still learn something from
this diagram I think so yes because in
particular how to how to convey a
message instantly in an emotional sort
of way
do you think it would be an exaggeration
to say that this diagram ultimately
saved millions of lives no I don't think
that would be an exaggeration at all
when William Farr the inveterate
statistician saw the Rose diagram he
disapproved of it he thought that
statistics should be as dry as dust but
the evidence of history is that Florence
Nightingale had the right idea as a
result of her work army medical practice
and the care of its troops changed out
of all recognition
well the Royal Commission on the health
of the army it brings about a certain
number of changes firstly they
introduced a new statistical department
so that by the end of the 19th century
the British Army has is producing the
best statistical material in Europe they
also introduced a new sanitary science
department a restructured Army Medical
Department and they also ensure that
there's proper nutrition for soldiers
that so that they are receiving proper
food for the first time
the British Army owes an enormous debt
to Florence Nightingale because she was
regarded as a savior
but there's another interesting legacy
of the Rose diagram
and it is that campaigners today know
that in order to appeal to people's
minds they must first appeal to their
eyes the truth of this is something that
artists have always known about
innocence Florence Nightingale and her
contemporaries recognized that you could
appropriate certain artistic techniques
things like color or symmetry to really
press home a political or sociological
point and effect real change but what's
interesting is that in the 21st century
is now artists who are appropriating the
material of a statistician things like
data and graphs to create some quite
bomb
quite extraordinary Ellie Harrison is an
artist who like Florence Nightingale is
fascinated by translating information
into compelling images and she has the
same objective to grab people's
attention with a surprising idea and
having got it to make them think how
well do you think forrest nightingale
did with the information that she had
and bring it bringing it to life
visually I think that the diagram that
she created is amazing because it is one
of the first ever play charts that
existed so it wasn't like she was
dealing with a familiar image at all it
was almost conjuring up something from
nothing which i think is quite
remarkable
it really is quite inspirational what
she took
could you tell me about your vending
machine yeah and what I tried to do with
the vending machine project was to
create create an artwork that could
almost instantaneously react to
information news events that were
happening and right here right now so I
worked with a programmer to design a
piece of software that would actually
scan the news headlines on the BBC on
RSS feed looking for search terms that
related to the recession and what
happened was every time one of these
search terms cropped up a free packet of
crisps would be rendered out so it's
really interesting the term recession in
I would probably just do a little peak
on a graph or something like that but
for you know this you know lots of the
words recession suddenly turns a job you
know huge amount of crisps coming out of
the machine exactly I think what I'm
trying to do as an artist is to deal
with this kind of contemporary state of
information overload and obviously since
the birth of the internet there is so
much information at our fingertips that
I kind of see it as my role to navigate
it in some way and then to bring it to
life
in ways that are very different from how
you engage with information on the
computer screen or on the TV or in the
newspaper
the beauty of the Rose diagram lies in
its message of liberation
in its cleverly designed way it forced
the British establishment to recognize
that army medical practice couldn't go
on as it was killing off thousands of
soldiers unnecessarily
it's strikingly visual appeal 1 over
both hearts and minds and set in motion
a process of reform that would change
medical care forever
at first glance that pleasing
combination of colors doesn't give away
that this is a hard-hitting statement
but that was part of its success it
captured the imagination and then the
message hit home it succeeded where
words had failed
it turned unpalatable truths into an
image that people could not ignore but
it did even more than that because it
offered hope it promised that better
hospitals would actually save thousands
of precious lives
comedy coming up tonight from 10:00 with
Reggie Perrin but first there's a view
of Britain from above next
