# Supplementary material for: The Public’s Perception of Florence Nightingale’s Legacy in the Digital Media: A Critical Discourse Analysis
Source: Nurs Rep. 2024 Jul 24;14(3):1838–48. doi: 10.3390/nursrep14030137 (PMC11348171; doi:10.3390/nursrep14030137)
Supplement: Supplementary file 1 [file nursrep-14-00137-s001.zip › YouTube videos transcripts/Florence Nightingale - The Mother Of Modern Nursing I THE INDUSTRIAL REVOLUTION.txt]

we celebrate International Nurses Day
every year on May the 12th
but what we're also doing is honoring a
woman who revolutionized health care in
nursing during the 19th century you may
know her as the lady with the lamp her
work drastically lowered the mortality
rate first in England and then worldwide
and it improved conditions for both
nurses and patients this episode is all
about Florence Nightingale
i'm indy and welcome to its history
Florence Nightingale was born May 12
family having two older sisters now her
family was quite wealthy she grew up on
a vineyard in Lee Hurst Derbyshire her
mother Frances Nightingale was very
concerned with social status she liked
going out especially to upper-class
functions but her father William Shore
Nightingale a wealthy landowner focused
on culture and education now he was well
aware of his daughter's intelligence and
gave her a broad education covering both
old and new languages history and
philosophy the Nightingale family were
generous they used their wealth for the
medical care of the people of Lee Hurst
back then patients were mostly cared for
at home now there were a few hospitals
but only the elite could be treated at
one anyhow and the nursing staff were
usually lay people with no medical
training maids widows and nuns now
Florence sometimes accompanied her
parents when they visited the hospital
and quite early on she decided she
wanted to be a healer her parents were
not exactly head-over-heels about it in
fact they forbade it
see in the Victorian era women of a
higher social status were expected to
marry and follow their duty as a
housewife and a mother and not go to
work especially unmarried but that was
exactly what Florence wanted to do and
to top it off in a field considered
lower-class eventually her parents sent
her to Germany to begin an
apprenticeship to become a Deaconess
where she learned the basics of Nursing
systems of Medicine the organisation of
the hospital and basic sanitation
hospitals were often filthy and poorly
equipped and the mortality rate was very
high and when Florence returned to
England and began work as a nurse the
first thing she did was improve hygiene
the mortality rate at her nursery
plummeted because of this and within the
year she was the head nurse her father
now allowed Florence at age 33 her
financial freedom the Crimean War
involving Russia the Ottoman Empire
Britain and France soon began and within
a year 18,000 British soldiers were in
hospital and there were quite simply not
nearly enough resources to nurse them
and such numbers also caused unsanitary
conditions Minister of War Sidney
Herbert asked Florence Nightingale for
support
she 34 nurses traveled to the war zone
they were shocked by what they saw when
they arrived hospitals were filthy
there was no clean water insects were
everywhere as were invalids often lying
in their own excrement with more coming
daily and more patients died from
infections than from their wounds
Florence immediately organized the
sanitizing of the hospitals and she
herself took care of the invalids
walking at night from room to room with
a lamp in her hands the soldiers were
impressed and called her the lady with
the lamp or the Angel of the Crimea her
hard work paid off though the death rate
dropped nearly 70 percent but Florence
also improved the quality of
hospitalization itself the kitchens
began cooking healthy food adapted for
the patients a laundry made sure the
patients had clean sheets and a library
ensured entertainment and mental
challenges but she was not done she
ensured that the soldiers were able to
send their pay back home and she wrote
countless sympathy letters to the
soldiers families 18:56
she returns to her parents house she
starts to write about her experiences in
Crimea and in 1858 she publishes her
book notes of matters affecting the
health efficiency and hospital
administration of the British Army
founded chiefly on the experience of the
late war it's all in the title she then
became a hero in England which came as a
surprise and she was even given the
Royal Red Cross from the Queen herself
and a financial grant now that money was
used to found st. Thomas Hospital in
nurses thanks to her work Nursing became
an occupation of a much higher status
and more and more young women chose it
as a career from all social classes
while she was at the war front she had
caught Q fever which troubled her for
the rest of her life
she was in fact often bedridden but she
continued her work and published further
works during the american civil war in
the 1860s she was consulted several
times to improve the quality of field
hospitals she gave interviews she talked
to medics celebrities politicians as she
grew old she began to lose both her
sight and her memory at age 88 she
received the freedom of the city award
from King George who would also
congratulate her on her
birthday two years later on August 13th
house in London and the lady with a lamp
is buried in st. Margaret's church east
well� hampshire florence Nightingale's
ideas and reforms changed health care
worldwide bringing it ever more into the
modern era and she is a pioneer of the
modern Western nursery so what do you
think what do we have to do to advance
health care as Florence Nightingale did
let me know in the comments section
below and if you liked this video give
it a thumbs up and subscribe to our
channel for more awesomeness see you
next time at its history
