# Supplementary material for: The Public’s Perception of Florence Nightingale’s Legacy in the Digital Media: A Critical Discourse Analysis
Source: Nurs Rep. 2024 Jul 24;14(3):1838–48. doi: 10.3390/nursrep14030137 (PMC11348171; doi:10.3390/nursrep14030137)
Supplement: Supplementary file 1 [file nursrep-14-00137-s001.zip › YouTube videos transcripts/Florence Nightingale and her Crimean War Statistics - Professor Lynn McDonald.txt]

ladies and gentlemen I am delighted to be with you at Gresham College someone who's speaking on Florence Nightingale
as I am has a lot to say and so I would try to move through the material quite
quickly and I will even try to leave a few minutes for questions at the end if if that happens so this collected
works of Florence Nightingale primary sources I've had the pleasure of finding them and meeting them and my material
and my analysis is based on this great diversity of sources Nightingale was a great writer she left a lot of material
and people kept it because she was important so we have these this rich amount of material on primary sources if
you want to know what sixteen volumes look like that's what they are there is also for people who don't want sixteen
volumes there's also a 200 page paperback which gives some highlights so
on to the subject matter who she was well you probably know something about her and her fame came from the Crimean
War and of course she was the major founder of the modern profession of Nursing I'm a social scientist not a
doctor or a nurse and I got on to her because of her social science work and she of course was the first woman fellow
of the Royal statistical Society in the London statistical Society and she pioneered evidence-based healthcare just
enormous e important work that has ongoing relevance and she's the pioneer
environmental health specialist these are points I will be getting back to obviously now this is actually a dust
cover from my Crimean War volume which is about a thousand pages long and this
gives you a very polite unrealistic view of the Scutari barrack hospital you see
the sky you see you see air and light and of course the ventilation was
appalling the sewers were overflowing there and this is a lovely scene but
please don't take it too seriously as representative of any reality this also is a dust cover a night public
health care again you see the lady with the lamp and that lamp she did go around carrying a lamp not quite that kind of a
lamp and she used it she had a rather humble lamp but she used it to go to the
awards and corridors not just wards they were in the corridors at night and later she had a private soldier who would we
covered who would walk behind her carrying it so she could write letters from dying soldiers to their families
back home so that lady with the lamp image is very real but it's a it's what
she did in the hospitals that says what she did to clean them up the reputation comes from all these wonderful things in
these personal contacts and that reputation that she gained but it's really what she did with the terrible
death rates death rates per admissions at London teaching hospitals that is good hospitals right the top hospitals
where among 10 percent were Nightingale opened her school in 1860 at st.
Thomas's Hospital so I'm just giving you that as kind of the background when you see how bad they were in the war hospitals well the civil hospitals were
not places you wanted to go either and in the commune war the hospitals had
death rates at 40% and above in the worst period horrible no British are the
death rate in the Crimean War that's the overall death rate not just in hospitals but just among the soldiers who went was
a 22 percent now you think of all the protests about the deaths of American
soldiers in the Vietnam War at two point three percent I think we've had some change in the value of the life of the
common soldier since then when nightingales were all much of it was spent on cleaning up the hospital's
feces on the floor that's the F word in my collected works of Florence Nightingale comes up quite a bit it's in
the government reports getting supplies in the War Office was was terribly foul the
organized they had really fought since they beat Napoleon and so they weren't up to date 90 he'll go laundry is
established where the laundress is quit because of the horrible smell and some laundress has got sick from from I mean
you know the water would have fleas and lice and feces and vermin and and not
not anything you want to hear about but that was the reality and so that's what Nightingale was faced with when she
arrived and the significant changes she arrived in November of 1854 and it
wasn't till the sanitary commission arrived in March that really the big changes were brought about so nobody
else saw these terrible conditions but she also saw the changes that were made when you did the right things and it was
a civilian head doctor John Sutherland and educated at Edinboro also had some
French experience and his second was Robert Rawlinson a civil engineer they were sent out by Lord Palmerston they
were sent out by the civilian government the work they Army Medical Department well they didn't mind you the high death
race certainly didn't bother them but they did not they did in mind the public and Times newspaper published this
widely and in fact a government felled the Aberdeen government fell and the
Palmerston government which took over and Lord Palmerston this is always very handed was a neighbor of the
nightingales in Hampshire sewers and
drains massive cleanup nuisance inspectors what do nuisance inspectors inspect well things that the kill you
feces dung dead rats in all of those things which are quite quite available
and Liverpool pioneer this cleanup and dr. Sutherland had gotten his his
experience in Liverpool and so and he came over with nuisance
inspectors who were civil servants for Liverpool so they were the best and I
keep wanting to emphasize this you've got to get the top experts you've got to get the best experience if you want to
make changes and they pioneered these public health measures they remove dead horses from the water supply improve
ventilation and the reports are very detailed about the tons of filth filth
is the code word for feces and the number of dead horses that are removed
and they move the burial grounds a little bit further away from the water supply I mean it's just you know if it's
really all quite horrible to read now the point I want to make and spend a
little bit of time on is that the British Army had these terrible death rates but they made changes they made
these profound changes and the French army did not the results in the
statistics show overwhelming success for the British Army and so these these data
comes come from zhang xuan who did the mortality Don of it and he used British
official statistics from the British government collected by the Army Medical
Department but also the French ones now this very interesting material and I'm
good I've got a chart here which i think is really quite fascinating and you see
the British are the Redcoats and you can see the first winter of the war the
British the British death rate is higher than the French one right the French blue over there well the French wanted
the war the French were the instigators of the war the French had pioneered military medicine they were better
prepared so we shouldn't be surprised that the death rates were lower for the
French army in the first winter aha look at the second whoops sorry
look at that second winter the British death rates down 22.2% and the French death rates go
up not quite as high as that first year but very high and the significant point
is there was no fighting in the second winter of the war the last battle was on
September the 8th up in 1855 the peace treaty was signed on March the 30th of
great deal of relaxation because there was no fighting going on and the British it cleaned up their camps dr. Sutherland
and mr. Rawlinson that cleaned at the hospitals they cleaned up the camps they cleaned up balaclava that done all that
kind of work and so conditions were very much better for the British in that second winter and so here they have
really the classic conditions for a controlled experiment right we have the
same enemy Russia the same area the same climate roughly the same distance to get
supplies from home and the British do wonderfully and the French do terribly
and nope no coincidence that the French when they think and that they they knew
how bad their stuff was and they credited the British government with making changes the French did
now however these data which I which are the basis of this chart and the data
from the previous table the British data were published by the War Office in 1858 but the French didn't
publish their David till 1870 so Nightingale and Sutherland did not know
of the comparison in your--in in so many numbers right I mean it was well known
that the French were doing badly I mean you can see the number of burials come on they lost doctors I mean it was very
well known that they had to get the Russians to sign a peace treaty because they were losing their army very badly
that was known now that's the really
significant thing however this gets interpreted in variety of ways and that that chart incidentally I haven't seen
any British historians refer to anything of the sort they've sort of looked at the British data but not made the comparisons with
France French statisticians did but not British nobody kill and hurt her team
learned and applied the lessons of the war and radically reformed public administration very much improved
hospital design and of course the creation of the new profession now and
and that that's the loan lasting legacy from that Crimean War now sometimes dining guilt is given too
much credit for what happened during the war and she's treated to positively you see this one but this is a dog you see
it sometimes but by nurses within several months of her arrival she implemented hygiene practices use of
clean water clean sheets and hand washing but clean water milk she needed Robert rowlandson to kept the clean
water going to clear out the dead horses and the rats and not getting happen to March that was months later you see a
good nursing care doesn't do anything at the water supplies polluted and there's
no ventilation right so so that this is a generous thing to say that's very nice
but it's not not to it at all she kept extensive and out trip records
a military hospital condition she didn't at all she was too busy working she was too busy getting the long term is going
she was too busy getting kitchens corner she was too busy buying clothing in
Constantinople because they the army didn't have it she was actually working on real
conditions she wasn't keeping track of that but her data analysis was done after the war and it was based on
official War Office records she didn't collect them at all nor did
she invent a triage now so that's the excessive positive side you also see
excessively negative interpretations of nightingales work he was small published
a book in nineteen it the claim that the death rates were highest at her hospital and this has been broadcast by the BBC ad nauseum and
the she was to blame that she was actually criminally negligent he did not provide one table or figure to document
on his conclusion and yet this this has been taken up it's become absolutely routine i Hughes rough estimates and he
compared by saying that the death rates for her at her hospital etc and and at
the General Hospital compared to the regimental hospital well I guess the regimental hospitals set their worst
cases to the general hospitals so this is a little bit like safe the death rates are higher in the intensive care
unit and in the regular wards well of course there would be you know just because of what their intent is the
mortality rate was high in all of the hospitals but the highest and we don't
have separate data for her for her hospital actually six to eight hospitals were grouped together but some
disaggregation can be done and we do when we do this disaggregation we see
that the highest rate was a hospital not even under her control it was at the currently hospital a few miles from her
hospital Scutari and it was one nurse by the Irish Sisters of Mercy and let's not
blame them and they were not responsible for the terrible conditions of the hospital to which they were sent now
this is a little bit this is Scutari death rates here this is this is this
about I'm I'm hoping I can make sense of this for you and this this is the combined expand then cruel early started
and you see the death rates go up this is a this is in January and so on but then you actually get so I've taken
these last two we've got this am I getting to the last 200 if you look at
these last two these are the months that could be disaggregated and you can see
that Scutari hospitals and it's still a plural its high but cruel early is even higher and
for the simple reason that it had the worst conditions and you can read the detailed reports of
the nuisance inspectors the crud they took out of culpably was was even greater than at other
hospitals why the highest have the highest senator had the worst sanitary
condition and that's in the reports is right in dr. Sutherlands report it was well known at the time a major cleanup
was done but and so that the death rates went down at cool early but still the British government was very glad to give
the hospital back to the Turks it is because it was so bad no so that there
are lessons to be learned here and I suggest what we really need to do is to look at how 19 yo drew the lessons from
the Crimean War you've got to get the science right you've got you've got to find out what is happening where you get
the best experts in you get hardly official data the best data none of this you know these rough estimates that hue
small used annually view it very rigorously the decline in death rates
was not from nursing care it required structural change sewers and drains
especially Nightingale understood this because she was a very devoted reader of
the Belgian statistician Kegley different treatments have but a small influence on the death rate was one of
the things that he taught in his physique sociale administration saves
more hospital patients than the best medical science nightingales comments on reading that physique so CL and Atmos
Sydney Sydney Herbert became her collaborator when actually improving things after the war based on analysis
done immediately after it and this is night and yes tribute to Sydney Herbert
on his death he died in 1861 not long after the war ended in 1856 knows we the
Royal Commission and all of those reports were done very soon after and then there was this intense period of
implementation and this is what there was a significant change in public administration in the UK Sydney herb was
a cabinet minister he personally chaired the four sub Commission recommended by the Royal Commission to
bring in actual changes and so this is Dyna girls tribute to him and you see here we get the relevant
English male population and what their death rates are by by type and then this
these are army death rates this before the Crimean War and this this is how
they were brought down thanks to the changes made after the Crimean War it's really quite a staggering
difference although it's not as big as the differences between the British and the French knowledge for application to
compare results when neglect of the laws of nature I'm quoting Nightingale and what we you may expect from their
observance you just have to find out the causal relations and then you can act nature's the same everywhere lovely
constancy of nature but does not permit her laws to be disregarded with impunity this is a contribution to the sanitary
history of the British Army is a short paper of 1859 that highlights her 853
page of paper here nineteen I thought she was going to die is she I've got to
have something with everybody's names and the dates and who did what and who failed to do what so that there can be
some follow up on these things but she also got out the short things but you were quite persuasive and her famous
charts are also in that now at the same time we're beginning to see she started to work on surgical outcomes and they
were progress was made on that the law of life after operations has not yet been ascertained surgical deaths were
certainly of the order order fifty fifty percent were quite routine this is pre antiseptic surgery Nightingale published
on a safety of hospitals from 1858 her
hospital defects that she published so much on it you start with four defects then it goes up to sixteen defects I
think you find twenty-eight somewhere and there's eleven somewhere else but you can see there's a core message in
those days to overcrowding deficiency of
ventilation efficiency of like that's how it was expressed we're but right back in 1858 and then it goes on and on
and on in detail and here we go in her notes on nursing from 1860 this is this
famous statement that hand-washing is absolutely key and interestingly enough
here we have a statement from 2004 and I think experts in any country will tell
you that hand-washing is still the most important thing that can be done to prevent cross infection now her most
brilliant traction people perhaps all of you ever certainly probably most of you have seen her famous chance there were
three important ones that came out in her material and what's so interesting about them they're not your traditional
pie charts and she didn't invent it but what she did with them is even more interesting and that is made it possible
to compare cross-sectional with longitudinal data this is the famous one
it's actually broken up into two you see it's you see the death rates getting
through and then this is when you get to this terrible winter this is the first
wind in the first winter and these big blue wedges are preventable diseases these massive preventable diseases now I
think if you look at her analysis should consider the the non preventable diseases also were preventable up to a
significant degree but wounds not while the war is going on but very significantly see this is where oops
sorry this is where the the Sanitary Commission began its work here and you
see you get go from this big wedge to smaller wedges and they keep going down and down and down and so that's the
difference that that happened when you got these civilian experts basically the
best experts in the world to come in to start making changes and they did minute changes and those numbers went down and
nine ago was a great believer you want to persuade people to do something you've got to make it real and vivid to
them hence these interesting charts I also like this black and white one a lot
again you start over here and this is this big winter these big bank bridges again this comparison that it's time
each wedge is a period of time and they keep going to but the central circle is
hospital death rates in peacetime army hospitals so these are healthy men right
they're in the army that that the past the head of the army we've got to be young and healthy and so that took the
the death rates actually in the wartime hospitals of the Crimean War they were
brought down to just simply being in Wellington Barracks in London a really
important change and of course no other army learned those lessons of the
Crimean War the French army and its next war the Italian Wars of Independence were at Lille Napoleon sent his army in
dying were left on the battlefield for days they were not well prepared all we do know was there and he went on to
father the International Red Cross based on what he saw that the terrible conditions he saw there Knight Leo gave
advice to the northern United States Army in the American Civil War a Harriet
Martineau who is a strong abolitionist also acted as an intermediary on these things and we know that her notes on
hospitals was used by both sides during that war the southern big Confederate
hospital just outside Richmond Virginia was a hospital based basically on what we
would call the pavilion approach no amigo concluded that if the Americans
meaning the the North had used her advice properly their debt possible
death rates could have been 3% they were still very very high so they got some information but they didn't apply it as
well as could have been the case then the next war after that is a franco-prussian war 1872 71 Britain is
not in it but we have the same French army that was in the Crimea and the
French army death rates were 12% although France declared war and front
France had started it and yet they have these pretty high death rates not as high as their second winter the Crimean
War but their high right however they are better than the pretty depression army death rates they're
about 20% although the Prussians won war I mean so I mean Idzik there's some
anomalies here right the project
Prussian doctors also went to Glasgow to see what Joseph Lister was doing in
antiseptics which is interesting but the British Army did apply those lessons
the British government acted on the comprehensive recommendations of the official Royal Commission Nightingale was acting behind it and of course
throttling them all the way to get them to act this was not easy to get people to implement even the same list in most
comprehensive of recommendations but she was a very active backroom strategist
and lobbyist a Sydney Herbert himself chaired those four key sub Commission's
to make changes the barrack and hospital
Improvement Commission which later became the army sanitary commission and that was John Sutherland then became the
ongoing person he was a civilian employee of the War Office he was out in
are me they set up a new Army Medical School an army statistics department so they could track disease routinely you
know find out where something's happening and if it's growing and do something about it fast instead of waiting to two years later when when the
statistics come back to the War Office and an army cooking school the nutrition was appalling and that was one of the
significant changes that were made so we have this is China this is Kowloon it's
not everywhere in the next battles that Britain was in the reforms that were
brought in have brought the death rate down to 3% a year like Crimea in the
second winter and this is Nadia said in a hostile country on the opposite side
of the world notorious for epidemic diseases so again this is simply showing
that you do the right things you make the change as you introduce ventilation you improve nutrition you have clean
water etc you bring down the death rates it actually works Netley hospital in the herbert hospital
herbert hall hospital in village now a very fancy place for a condo they are
both over built because the beds were provided for 10% of the troops the
expectation was that 10% of soldiers would need to be in hospital but with the reforms that were made in
ventilation water nutrition etc the the
morbidity rate went down and they only needed beds for five to six percent of
the troops so as Nightingale said it is not our fault if the number of sick has fallen
so much that they can't fill their hospitals Nelly and I wasn't filled
until the Boer War like decades later
now ninety got continued to work on the hospital and she did use strong leg which was
just one reason why we love her it's it gets the point across I know no class of murderers you see an ordinary murderer
kills one two maybe a hundred if he's really got an automatic rifle but a hospital architect can kill you right do
you know some of these hospice last 100 years and can keep at it it's I mean that's a very proper statement to make
and so knighting you're advised on design and the new st. Thomas is when it
was built and the Herbert hospital in Woolwich they became model hospitals of
the new style of the pavilion stock which had been pioneered by the French the French were very good at doing these
things and in effect the people know what these pavilions are this is like
this you see you have to have you have people you couldn't have single rooms because there have been no electronic
devices no telephones so the nurse had to be able to see everybody so you had to have wards of some sort so this is a
long narrow Ward and there's a banner on each side and the windows on each side so you have cross ventilation and then
if you've got a garden in between and that meant that the in effect you have maybe like 30 years ago say 30 patients
plus doctors and nurses really vulnerable to cross infection and where
is the typical old-style hospital you would have hundreds of people long corridor all the wards of ventilating
into the corridors and so this is in effect this is before germ theory was
articulated it's in effect reducing the possibility of cross infection by by
this new model here's another design this was kind of a
standard design for regimental hospitals and it simply again you get a ban on
each side and windows and lots of air around a hospitals around the world
followed this more the Edinburgh Royal Infirmary that's not the current one but the last one the
Royal Victoria Hospital Montreal Johns Hopkins in Baltimore the Friedreich's
Hine City Hospital in Berlin and when these changes began to be made
previously Nightingale would send experts who came to consult her she'd send them to Paris to make the
pilgrimage the latter was a year and in fact naturally I made the pilgrimage to know it was here it's very easy to do
it's right by the garden or and it's still there this early pavilion Hospital but after say Thomas's was built in
Bullock the experts came to London to see good hospitals so for Johns Hopkins
and all of those places they came to London well Hospital statistics are key to saving lives you got to track them
you got to use them these are predictable there are laws which regulate disease you've just got to use
them I'm going to speed through this very quickly would people like to ask a few questions if I stop very soon I
think yes yes yes okay so so now you
give it a 9 you'll get a lot of reforms are on the subject special workhorses
but whenever you do a reform you've got you've got to keep the data you have to monitor it you've got to
find out what was actually happening our chapters our notes on nursing which she
did after the Crimean War they reflect what she learned their chapters on ventilation might and all of
those things that we flick the lack of ventilation the lack of light the lack of nutrition so we get this is all
recycled into positives as to what you do better and of course it's this
environmental theory because you've got to have the external you have to have those basics before you can do anything
else you may need political change you may need all kinds of things you've got to
put the bedside care into that bigger a context are not egos meth is still
needed yes I suggest that they are and it's good to look at numbers as Nightingale always did a
hospital-acquired infection all of these problems which continue I'm
a bit of a number freak myself I worked on the tobacco issue it's still the largest cause of preventable mortality
in the world roughly six million deaths a year so that not knighting us and
you've got you got to look at these things you've got to get some context or any work that you're doing and I want to
argue an ongoing relevance to healthcare today and nightingales method is what as
part of her legacy if we ever teach research methods to students if you ever
teach social policy it's still very good advice but she didn't call the Nightingale method or anything but if
you look at what she actually did that's what it was and it's very very effective my needle method and reports are not
self executive gotta have a strategy media strategy a campaign all that she was an expert on that one could go on
for a very long time I'm going to turn it over to you and invite people to ask a few questions and I'll just leave this
up this is a this is there are not many pictures of night again this is one in
up in New York State at Chautauqua and she has an important following in the
United States since I thought it was interesting to see that one so let me invite some questions and I got just a
final slide to show you at the end so just a few thankfully the first before
