# Supplementary material for: The Public’s Perception of Florence Nightingale’s Legacy in the Digital Media: A Critical Discourse Analysis
Source: Nurs Rep. 2024 Jul 24;14(3):1838–48. doi: 10.3390/nursrep14030137 (PMC11348171; doi:10.3390/nursrep14030137)
Supplement: Supplementary file 1 [file nursrep-14-00137-s001.zip › YouTube videos transcripts/Florence Nightingale at 200 - The British Library.txt]

good afternoon happy birthday Florence Nightingale welcome to this British
Library event to celebrate the Bicentennial florence Nightingale's birth my name is Mark Baldrige a decade
or so ago I wrote a biography of Florence Nightingale with me is a distinguished panel
professor Lynn MacDonald editor of florence Nightingale's collected works who is has yet to arrive but we are
expecting her statistician professor Sir David Spiegel halter and professor
anne-marie Rafferty president of the Royal College of Nursing they will be talking about Florence Nightingale for
about half an hour and then we will spend ten minutes also taking questions from members of the audience and you
will be able to submit questions and through the questions and answer feature at the foot of your screen with me also
today is Florence Nightingale a plaster figurine this is a copy of the plaster
figurine made in about 1862 by nightingales cousin Hilary Bonham Carter
and copies of this were disseminated to hospitals around the world to to convey
the Nightingale myth 200 years ago today on the 12th of May 1824 enacting care
was born at the Villa la Cotte Mumbai er at Ellis guardo a beautiful area just
outside the city of Florence according to a letter written by her father she
was five weeks late arriving and against her parents confidently confident
expectations' she was not a boy it is appropriate that the British Library is hosting this
event as it holds the largest collection of Nightingale papers almost two hundred
bound volumes of them I used to say that this was the largest personal collection
after that of William Gladstone but I don't know where I got this idea but you it is enormous but this is only the tip
of the iceberg Nightingale papers are preserved in some 200 other archives
worldwide she has the longest paper trail perhaps of any Victorian certain
any Victorian woman well might she say that she had enough papers in her house
in south street to cover australia and and somewhere on this screen you should
also see a link to the new guide that the library has produced to florence
Nightingale's collection it is of course grimly ironic the 2020 nightingales
bicentenary year designated by the World Health Organization as the year of the
nurse should find itself in the midst of a worldwide pandemic in which nurses as
well as other medical staff are taking risks every day with their own lives in
the care of others Nightingale once forced to act as a supplier to her own
equipment she used the word heroism in connection with great nursing and that
is of course what we are seeing much of both today there is much that is
relevant to nightingales life and work in the current situation the summer before she left for the Crimean War she
worked at Middlesex Hospital in London nursing victims of the cholera epidemic
if she was here now she would undoubtedly have been using her pioneering statistical abilities to
follow the spread of the virus and plot a course to the relaxation of lockdown she would have understood the
deprivation of lockdown having spent much of the latter part of her life confined to our room suffering from the
disease she had caught in the Crimea chronic brucellosis and of course she is
the patron saint of hand washing every nurse ought to be careful to wash our
hands frequently during the day if her face too so much the better this is a
pity very characteristically pithy sentence from nightingales bestseller of
Florence Nightingale is the Victorian who has had the greatest impact on our daily lives
the founder of modern nursing the reformer of Army Medical Services a pioneer of the visual presentation of
statistics and their use in the development of evidence-based nursing hospital design the concept of health
promotion as well as disease prevention and much much more she was one of the great Victorian
polymaths influential in her writings on religion philosophy and the position of
women if I had to single one aspect of nightingales work out which perhaps is
is less well known than it should be it would be the work she did from the 1860s
right to the end of her working life to the 1890s in introducing trained nurses
into the work houses before nightingales reforms sick paupers in the work houses
were cared for by healthy Volkers nightingales innovation and also in her
publication ABC the ADC of workhouse reform in the 1860s was a striking
declaration of the principle that even if you don't have the money to pay for it you still have a right to good health
care and so Nightingale in a sense and this is so little and so not often
recognized is one of the most important progenitors of the National Health Service
thank you I'd now like to go over to David Spiegel halter who's going to talk
about Nightingale and statistics I mean one thing that is so interesting and
I've read your wonderful book on the art of statistics and watch some of your media appearances his Nightingale of
course thought that reading a book of statistics was better than reading a novel and when she said a book of
Statistics others she wanted good data and one of the striking things about the current crisis is it is that we don't
always have good data yes right well thank you very much and it's a great
honor to be able to speak on this you know auspicious Dahlia it's a great pleasure and of course in the middle of
this crisis about which she would have very strong there's no doubt about that at all and
what I'm gonna do is to show you some slides so I'm gonna share my screen and I hope this works alright and so
basically I'm going to talk about you know what you make of the way data is being used today and in this crisis and
in and in other other situations and the point about her and work okay and she
was the first female member of the world of the statistical Society of London as
it was then before the Royal statistical Society in 1858 there's her an
candidates certificate with the with the first author been first proposed a big William Farr and who ain't was her
collaborator for so many projects and so she is very well known within the
statistical community in fact you know the work on Nursing and things like is a you know not really and you know just as
just aside side-lying compared with the huge respect she has within the
statistical community and and her campaign so this is what I'd like to emphasize so much is that statistics
were always used for a purpose she was a campaigner she's a one-woman pressure group although of course she spent the
time you know amassing supporters and influencing well never actually having any direct power herself having enormous
influence just through her energy and her contacts and of course we know about
the reform of the Army Medical Department health care nursing mid with free almost goes about saying with hear
more of later work houses and infirmaries as we've heard already and as you small has emphasized the
input into the 1875 Public Health Act which we really you know introduced the idea of of compulsory and measures to be
taken by people in order to improve sanitary arrangements I I'm personally
fascinated by the repeal of the contagious diseases Act which is this which was the compulsory registration of
prostitutes in the area and areas around and seaports and military bases and
which he can she campaigned with Harriet Martineau and others peel and was eventually successful
uniformed hospital statistics which I mentioned briefly because I again this is something have fascinated me the idea
of actually monitoring outcomes from hospitals and using that to compare hospitals and and India reforms you
never went to India but was was hugely dedicated to the land reform and so on in India and God is a liberal we may say
that without irreverence I love that quote from her she was no she was
dedicated campaigner most people as he know of her I think through her use of
graphics and no and the passion of statisticians what she's known as and this is what I like and you know the
description the diagrams mortality in the British Army where she really was testing and this way of communicating as
a using statistical graphics as a way to try to persuade people and his lovely
quote that she says elicit certain questions of vital statistics by conveying ideas on the subject through
the eye which cannot be so readily grasped and contains in figures so she was the reels of generator of the
infographic the date of visualization which can tell the story for a purpose
and and so this was it's got a lovely quote here none but scientific man even
look into the appendices she wasn't going to leave this stuff to the back of a report and this is for the vulgar
public now who's the vulgar public who is to have it number one the Queen and so on so she she was using statistics
for for a purpose she knew what she wanted to do and this is the famous rose
diagram the cockscomb whatever and polar area chart and I won't talk about
everyone knows that everyone seen it in fact you know she didn't know she really this these were being used in a very
similar way by William Farr looking at and cholera and mortality its
relationship for time of year again to illustrate um the seasonal effect on mortality and early on and then so she
they could work together to develop this and these for her particular and for the
to show the reduction in the mortality in the Crimean War after the from the
sanitary arrangements this was to be used as a campaign um we've done and we did a nice animation
of this which was on sharing the British Library for some time during the exhibition of data visualizations it's
very powerful one I in fact wouldn't do that I would do a bar chart now but never mind that's that's um that's what
she did okay um but it's a bar charts I mean especially horizontal bar charts so
I think you're very powerful two very very commonly used now using the red to show the British Army and soldiers
having higher mortality than just background mortality among Englishmen who weren't in the army for different
age groups and death per thousand living an incredibly simple representation of
the sort I've been drawing those you know just a day will on the covert data using exactly the same colors and
exactly the same format essentially very powerful a paired bar chart and which
she used again to convince people and survival curves which again you know we're used to seeing he's now she would
use anything that gave the image of just what happened over time of the numbers though lost by death and lost by in
believing and the effective so this is a you know we call this now multi-state survival curve where you start being
effective when you go into various conditions again we're using those now for transplant predictions and trance
people getting transplants is that in the same way she was using those then in the 1850s then so basically I think
evidence-informed policy which everyone goes on about now I think she invented it the basic idea of working out you
know what what evidence could be used to support well you know that did and give
the justification for the policies she was considering so she and her team accident really as a research think-tank
they designed and tested questionnaires they surveyed stakeholders they analyzed and presented the data they lobbied for
change they would they were this was a lobbying organization this was not just that this was certainly not an academic
exercise I think she would have loved what works census and who never got the
responsibility for weighing of the evidence and assessing the effectiveness of different
interventions and so and she she campaigns didn't work then she would
move on to something else so I think she was a enormous ly an inspiring figure
for for these ideas and so I'll finish now I could go on about uniform Hospital
statistics for ages saw might not ask me that we'll go on I just want to refer to this animation
that they did with BBC ideas fairly recently it's got more views than that now that was put up after he'd just been
made which I think it's quite a nice illustration of a Florence Nightingale and what she might make of data today
many people might have ideas I think she would have absolutely loved the data
that's available today she would have been at it especially during this kovat crisis so I shall stop there and stop
sharing the screen and pass back thank you very much indeed thank you very much
David and we'll come back with some questions in a minute but um I think if we move on now to anne-marie Rafferty
who is the president of the Royal College of Nursing and also has had an enormous influence on nursing policy in
this country as the professor of nursing policy and we can't hear you an Barry
unmute here we are is it me no yes okay brilliant thank you
so I just add my thanks to the organizers and also to see what a huge privilege isn't actually to be here on
this very very special day so some of the points I was going to make mark
you've made in your opening opening gambit they're much better I doubt it
but anyway I'll I'll certainly have a girl I mean clearly in terms of the broader
influence or Nursing and society and indeed the contemporary situation I
think that the hygiene and her interest in hygiene of course stands out as
paradigmatic and very very important today you you courted the handwashing
not a nursing position that she was advocating and of course that's been a
mantra of the covert slogan izing if you
like from the government as well and the infection control prevention theories
and practice that she held I mean she's she's they are central to our practice
today as well I mean clearly she was someone who advocate was a contagion
Estancia precised for not adopting the germ theory but in fact later on in her
life she did she did convert so and you know at a common-sense level of course
contagionism in the product of sort of squalor and feral air and filth it does
make you know it does make sense and actually a lot of really sound practices
that we have to fall back on today are highly relevant I mean she was operating
a time when well let's face it I mean health care had very little uh you know
effective remedies in its armor armory I mean drugs maybe opium was was useful
but there was relatively he was poverty of of not of options that were on the
market because it was a plethora of of Revlimid ease but very looking that was effective in combating infection I mean
there were the early days of disinfection of course there was soap etc but that's really why I think she
concentrated on getting the infrastructure right which was you know around sanitation and getting getting
basically a supply of water ended to to towards and building that into her her
design and design as we've already heard was a huge feature of her thinking she
was a big systems thinking person and she'd be thinking about the pandemic
as a global phenomenon and as David's already said she would be track
interfacing and trying to isolate everyone within her her own kind of gift
and I think that she would be at the forefront of you know using AI and apps
and data management tools to fantastic you know
I've affected them that point of view and even to where we see you know in
notes on hospitals where she actually prescribed the cubic distance between
beds a detail of her thinking on what would be more or less prone to attract
infection juda mattress be made out of horsehair or straw she'd the walls of
the sick room be plastered with you know
a substance or a material that would attract the carbonic fumes and and and
acid retainer or would actually repel it I mean it's exquisitely impressive to
see the level of detail of her thinking as well as this capacity to helicopter
up across systems look I'm sure she would have been on top of looking at all
of the international flight paths that might sit behind some of the you know
the pathways off of Tran health transmission that we are currently dealing with today because she was a
global actor she was a global activist and that's the canvas in which she was
actually operating I think you know we we've heard about her can do nurse
lobbying from David and honestly I think she would be on to number 10 and on the
problem like a rash I mean she was expert in logistics that's really what
she had to sort out first off when she reached Scutari
bypassing the then you know what was considered an incompetent military
bureaucracy she with the help of the fund from Lord Elsevier set up her own
fund said well right I'm just going to take charge of this because I can't rely on these guys and she buy pasta and she
was also very insistent on having a different line of accountability into Sidney Herbert rather than the military
bureaucracy itself so she would have sliced through that bureaucracy and even
that we have today she would have been insisting knocking on hammering or number 10 and you know really it Prime
Minister Forrest Johnson the equivalent of a nightingale version of PM Q's Prime
Minister's question and a real roasting and if if things were falling short what
we know it's been very patchy with PPE I really think she would have said right I'm gonna take charge of this and I
think she would have done an absolutely brilliant job with her global networks
in managing the supply chain and and and the logistics she also of course was no
stranger to pandemics and she had a great sort of empathy or entered the
interpersonal as is evident from notes on nursing that is a is a master class
in rhetoric I think the way that she nudges the behavioural economics theory
but your underpinning it encouraging people to feel the the warmth of comfort
nature's in the home and how to look after people in the home of course which
would be a avada make her man and the road map for today maybe today you know
we could still take the spirit of notes in nursing and turn it into a platform
for helping people to look after themselves better particularly those
who've got non communicable diseases although not exclusively and you know much in the genre of the mace
stick household textbooks domestic medicine as was produced even you know
mrs. Beaton's house textbook and domestic medicine produced by Bakken so
I think it's in the Jean reviving the genre of advice literature and updating
it so that we are actually able to reach out to people and help them to self care and their relatives their loved ones to
help them to do to do just that I think her capacity as I have already
mentioned to speak truth to power is is is unbeatable and she would have been
absolutely there in in the dispatch the equivalent of The Dispatch box and just
simply getting things done I mean I I don't one of the things I think she'd be
truly scandalized is the degree of the nursing shortage
that we've actually faced globally the state of the world's nursing report was
produced by w j-- o has was published on April the 7th and of course a very
little fanfare because it's all been you know rather occluded by covert but
actually those there's the first time we've had a global report and you know the scary scale of the nursing shortage
over six million nurses short across the world is the major impediment to
universal health care coverage to which we've already alluded David's already
alluded and public health measures and I think what she would do is she with just
weigh in she would set about trying to mobilize global support from health
ministers she would use the WGA absent World Health Assembly in order to
galvanize and press ministers into action I don't even think she would be
satisfied with that because but all of those actually who where we set are
influencing focus health few would be next on to Davos
interesting we'll come back to some of those points but we may have little and old yeah here good good Helen have you
unmuted your machine well ok can you
hear me all right this is Lynn MacDonald who has is the editor of Florence
Nightingale 16 volume of volumes of sykov nightingales collected works so
she is in fact the person who's read more Florence Nightingale than anyone else in the world and has done this
amazing job of providing future generations with nightingales actual words which is what we've lacked for so
long anyway Lynn well glad to be with you and I was certainly pleased to hear
how relevant nightingales work on ideas and modus operandi would be to the
pandemic of today I want to say a couple of things about I think we should be
well beyond the nightingale as the great Victorian nurse of the great Victorian I see her great social reformer who really
changed the world with what she did and I would say part of that is the nursing
profession but let me begin by the NHS itself which has certainly her
importance there has been noted but I think possibly the best thing that she
did was to upgrade the workhouse infirmaries of England and they were the
only recourse for the vast majority of the other population 80% of the beds in
hospitals were workhouse infirmaries and they were terrible they had been sharing
infectious disease is bad sharing they lacked cleanliness they etc etc and she
got them raised had to do it one by one other reformers came into it and leading
reformers like Louisa twining up their goals to merely visiting work houses to
getting them professional nursing and nightingales idea was that they should be of the same quality as
best Hospital in the suburbs so it's not the dregs of charity but it should be
good and it's possible to do that because you can use evidence there's a census you know how many people get sick
and die and at what ages so she saw it as doable and it's unthinkable that the
NHS could have started in 1948 July 5th
I believe without that upgrading and Nightingale wanted them as well to be
separate from the work houses because they should be hospitals that people are not don't feel demeaned indigo going
into now she also had a vision and this go back to 1866 1867 long before 1948
but she basically wanted to get rid of the Poor Law the old poo law and it the
National Assistance Act of 1948 says the poor law shall cease to exist and be
replaced by and what she wanted to replace by was a caring agencies people
who were aged children have chronic disabilities etc they should be cared for properly not put in a workhouse as a
deterrent and she really pushed the steps that got there the NHS was the
first single-payer system in the world and even its language in section 1 of the National a certain a tional Health
Service Act is it's a comprehensive system or the prevention diagnosis and
treatment prevention is there health promotion prevention she's always
wanting treatment is obviously the last resort and it was to improve the health
mental and physical of the people of England and Wales I mean she could have written it herself it's it's it's very
important obviously there have been changes since but it's been a model for us so much of the world then about the
nursing profession she didn't just start the first nursing school in the world
what she did or write notes on nursing in 1860 I would also like to sneak in
that her later writing was very good in the 1880s and 1890s she continued she saw how a nursing
improved over the years as medical science and public health improved
nursing should and it did and she kept up with it but she started a profession
before that in the UK most nurses were quite disreputable women they were badly
paid and treated and they drank on the job and took opiates on the job and demanded bribes for services
now nuns in Roman Catholic countries of course piece of people and devoted but they had negligible training and they
didn't touch male patients and they didn't work at night and it really wasn't what you call a profession nightingale was motivated by a deep
Christian faith but she wanted a secular profession a profession and it was
well-paid at the time and this was when women could get into no other profession none and so she started that basically
the first profession for women that that they could have a decent job there would
be there were some benefits to it and they there would be opportunities for advancement and that was enormously
important teaching was nowhere at that time and governesses jobs were really pretty crummy so she made an enormous
difference that way we've gotten a
number of questions thank you very much Lyn one of them I notice is about somebody's asked us to say something
about from the pub religious faith played in florence Nightingale's work
and before I throw this open I just I think what is interesting about florence Nightingale's religious beliefs which
are diverse wide deeply researched is that they confront the in the mid
Victorian problem of uniting science and religion because basically what she says
at least in the earlier part of her life she changes her mind a bit later on she says don't I mean this is this is a very
vulgar but what she says but she says basically don't waste your time praying to God go out into the world and find
out what God's laws are and how they operate and that gave her a platform for
the use of her own religious drive and motivation in her I've got a more current question here
and somebody has asked sorry what do you
think Florence would have to say about the lack of nursing presence at Sage what can we learn in order to present a
clear argument for this to be rectified quickly would someone like to to answer
this David you you you've attended a sage meeting what do you think about the lack
of Nursing presence do you think that's important well I could also say about lack of statistical presence but some at least I
went to one and that was that was enough and so yeah I I don't think I can
comment too strongly I think the German genuine concerns about the lack of public health presence as well on the
sage meetings that there it has had a somewhat of a domination of Michael the
mathematical sciences although not actual statistical input either and actually do you see who's seeing public
health nursing it's all together it's taking a more you know turn to use when
you you know it's it's a very much grounded you know view of an epidemic
and way things natural practical steps
to say you could take to stop an epidemic apartment and these not being just theoretical constructs that you try
to model mathematically can I just say about the unsparing the her faith and
you know it is well known within statistics that people say that she did think of statistics as a spiritual
activity as as one in which you and you were trying to determine the will of God by understanding the way the world works
and well you know many people would not actually apply that faith based
justification for that view the the attitude to understanding about data I
think has carried on and been very influential because of the feeling that we don't one is just trying to
understand how things work I mean I say then you try to campaign you try to improve things but crucially that trying
to improve things is not just based on ideological belief it's based on actual understanding and obly and what will
work what will have an impact because of the way the world works and so I think that separation although her approach
was faith-based it was an approach to separate certainly from political ideology although she said God was a
liberal and though it was there it was again coming down to this idea of using
evidence to understand where do you think it's the way the world works that God's will or whether you think it's just the way the world works it's a very
powerful inspirational idea that I think is carried on into my profession at least if I could come into this yes
there the two are so well linked I must be about my father's business and my
father's business is repairing the world and bringing down rates of disease and
death I sometimes wondered why we prayed to be delivered from plague pestilence and famine when all the sewers of London
run into the Thames clean up the sewers that's and indeed that's what God wants us to do in fact if I can come in as
well mark just on yeah the laws of the laws of nature and this indivisibility I think between the
old it's a kind of natural theological view of house as David says things
things things work and that must have given her huge kind of inspiration and
reassurance at the same time that there was this plan that was made evident
revealed five research actually and the excavation of evidence through nature
itself so I don't know if that connects to broader Victorian views and and the
zeitgeist or whether it was quite a unique view of her so I think that's quite an interesting question but on the
sage point you know I think there is lobbying currently going on on that issue and I think having someone who is
orph�e with I multiple competencies and who can cover
the experience on the ground and the community surveillance and the behavioral elements of that and look at
how it's impacting the workforce particularly community workforce on the ground I think would be you know
incredibly incredibly helpful as is
sorry I was just seeing earlier on I learned before he arrived I was just
trying to we lost the last Ann Marie
until until such point that you that you that you arrived and I suppose I was
just thinking what as the you know yourself as the polymath of the output
of Nightingale well what's what's been one of the most surprising things that
that you found in your in your research we thought you know good grief I never
I've never have never conceived of that you know what what really surprised you
about her if I can give you two answers to them one is that doing that brilliant
Crimean War death rates analysis after the war which certainly led to so many important improvements and saving a life
what has really struck me which I didn't think of at the time I was doing the actual work is that Nightingale and far
and the people she was working with I had to get the analysis right they had and of course they focused on sanitary
conditions and they looked at you know longitudinally over it and the other
thing they had to do is they had to ignore the official report the two-volume report by the Army Medical
Department under Andrew Smith did not feature sanitary conditions and indeed
their arm tables and charts prepared by Sir John Hall the principal medical
officer who didn't like Nightingale and they are about meteorological conditions
Barrowman share temperature humidity was that got to do with cholera and
dysentery and and typhus and so on well if you think the climate is the main
cause what a wonderful compote and nightingale kept speaking against that idea on India
that it's not Clark it's not climate it's making people sick and died it's bad sanitary conditions so I found that
to be really really of great interest and then on the nursing side itself I
don't think people know how much work Nightingale did on the nursing she
didn't when the school first started she was working on other things but from 1872 to about 1898 she had a lot to do
she answered the letters from prospective nurses I want to become a
nurse but my mom don't approve etcetera she answered them and she referred people she encouraged people and she met
with probationers that his first you know the nursing students recall that after their year and some of them she
kept in touch with years decades and she encouraged them she met with him periodically when they've gotten to
trouble with their administration which many of them did you know if they're that trained team to go into a place
they often got some flack she usually managed to save their jobs there's one
exception although she did manage to affect a brilliant exit although she didn't keep the job and I know reading
the letters to Nightingale and then they bring her just imagine being the first
Irish workhouse infirmary to get a trained nurse and how they rejoice over getting
a second one etc it's just it's it's a very interesting social history the
problems that are brought to her and then you also see the kindness because most of these things we don't see what ninety get wrote them for some people
you do but most you don't but you get the letter back thanking her for doing this that or the other thing and she
continued to be very practical and they of course brought her information how does a Berlin hospital look after their
operating theatre to date you know by nurses later they
started off at a very low level you get into the 1880s and 1890s and they're very savvy and
these wonderful letters and describes the inoculation procedures worked out by doctor half Caen and gives ya you know
what's the death rate from you know if this was just from a school all of the boys who didn't get the inoculation died
of plague of those who got it very few died so so she has this network that's
bringing her up to date over the decades that's amazing David I don't know
whether you've got any there's marks
back because otherwise I've been reading some of the questions coming up and which are great there's wonderful things I would love to talk about you just back
them but just um I mine can I like one more minute on statistics because she
really is a continuing inspiration to my profession as you know and people are asking about you know what is the role
of statistics in nursing and things are evidenced and and III think she is an inspiration because approach the
statistics isn't to do complex math way she wasn't a mathematical statistician she didn't do lots of clever stuff what
you did do do was work out that you have to have data and you have to have good data so it went right back to just
having the information not being very clear and then you know in a way if you've got the very good information you
know exactly what you want to look at the data then can it never quite speaks
for itself but it stands on its own on its own merits then without having to be clever about it and this is the
philosophy after years of doing lots of clever stuff this is now what I've come back to and now just think you just got
to get the right information know its limitations and then you know try to work out what it tells you and I think
that yeah yeah it's interesting I you know it's saying this Cove in argument you know the moment I think she would it
be might have some skepticism about these complex epidemic models that people are using and am I think might
have a lot more sympathy with basic data collection about what was going on in the community and thank
thank you so much I've been asked of weighing this up so thank you all very much Lynn MacDonald Ann Marie Rafferty
and David Spiegel halter and to play us out we are playing the recording made by
Thomas Edison's company in 1890 when Nightingale was 70 in which she makes an
appeal on behalf of the veterans of the charge of the Light Brigade thank you very much good afternoon
