# Supplementary material for: The Public’s Perception of Florence Nightingale’s Legacy in the Digital Media: A Critical Discourse Analysis
Source: Nurs Rep. 2024 Jul 24;14(3):1838–48. doi: 10.3390/nursrep14030137 (PMC11348171; doi:10.3390/nursrep14030137)
Supplement: Supplementary file 1 [file nursrep-14-00137-s001.zip › YouTube videos transcripts/Florence Nightingale Biography in English.txt]

Florence Nightingale she was the founder
of modern nursing she was born on May
Tuscany Italy her father's name was
William nightingale and mother's name
was Francis nightingale
she had one sister
[Music]
Florence was born into a rich
well-connected British family Florence
was raised at Lee Hurst where she
received classical education included
German Italian and French at the age of
philanthropy and caring for the sick
that time Nursing was looked down upon
by the Society at the time after much
opposition Florence decided to enter the
field in 1844 she enrolled herself as a
student at the Lutheran Hospital of
Pasteur Fleenor in case' Worth Germany
she then worked hard to educate herself
in the art and science of Nursing
[Music]
after visiting Egypt in Paris she
realized that disciplined and
well-organized nuns or sisters made
better nurses than women in England in
the hospital for invalid gentlewoman at
the time of the Crimean War around
admitted into military hospitals
Nightingale received a letter from
Secretary of War Sidney Herbert
requested to help the injured she
assembled a team of more than 30 nurses
and sailed to Crimea immediately there
the condition of the soldiers there was
much worse than expected
the soldiers were in a horrible state
due to the lack of proper sanitation and
unhygenic surroundings the medicines
supply was not sufficient Nightingale
quickly got to work and tried to lower
the death rate the war was over by March
sent to the war front out of which
almost 4,000 died of battle wounds
were invalidated out of the army
Florence returned to England as a
national hero but she was deeply shocked
by the mass death that took place right
before her eyes because of poor
sanitation
[Music]
therefore she was determined to begin a
campaign that would improve the quality
of Nursing and military hospitals she
started investigating before the Royal
Commission on the health of the army and
that resulted in the formation of the
Army Medical College in 1855 the
Nightingale fund was set up to open up a
training school for nurses via 1860 the
Nightingale school and home for nurses
was established at st. Thomas Hospital
she could not be the superintendent
because of her Crimean fever but she
closely watched the progress of the
institution when the Indian mutiny broke
out in 1857 she wished to come to India
and help improve the sanitation
facilities even though she could never
come she played an instrumental role in
getting the sanitary Department
established by the Indian government she
chose to remain a spinster as she
believed marriage would hamper her
calling she had a relationship with a
politician Richard Moncton Milnes that
lasted for nine years but it did not
lead to marriage
she was very good friends with Sidney
Herbert Secretary of War and had a deep
relationship with Benjamin Jowett who
wanted to marry her she was awarded the
Royal Red Cross by Queen Victoria in
of honor of the Norwegian Red Cross
Society International Nurses Day is
celebrated every year on her birthday
she died peacefully at the age of 90 in
South Street Park London on 13 August
never gave her took any excuse said
Florence Nightingale
