# Supplementary material for: The Public’s Perception of Florence Nightingale’s Legacy in the Digital Media: A Critical Discourse Analysis
Source: Nurs Rep. 2024 Jul 24;14(3):1838–48. doi: 10.3390/nursrep14030137 (PMC11348171; doi:10.3390/nursrep14030137)
Supplement: Supplementary file 1 [file nursrep-14-00137-s001.zip › YouTube videos transcripts/Florence Nightingale Cartoon for kids.txt]

this story starts out with once upon a
time but it is not a fairy tale the
story of Florence Nightingale is true as
she was an inspirational heroine who was
real and admired by many
once upon a time in 1820 Florence
Nightingale was born that is a really
long time ago and things were different
in the world back then women were not
treated the same as men and hospitals
were dirty and unsafe
when she was 16 Florence believed God
called her into his service she wanted
to be a nurse however her wealthy
parents did not think highly of nurses
and forbid her to become one the
nightingales like so many others during
that time thought of nurses as the
lowest form of hired help
have your parents ever said no to
something you really wanted to do how
did that make you feel
you
not being able to pursue her dream and
God's calling made Florence feel very
sad she wrote a letter to her cousin
I shall never do anything and am worse
than dust and nothing
by the time she was 25 Florence felt
trapped she was not permitted to leave
her parents huge estate in England
without their permission eventually her
parents allowed her to travel with some
friends of the family
to Italy Egypt and Greece
while in Egypt she heard a second call
from God
God called me in the morning Florence
wrote in her diary and asked me would I
do put for him for him alone without the
reputation she felt God was asking her
to give up Fame in exchange for service
of course she would if only her parents
would agree on her 30th birthday she
dedicated her life to doing God's will
without gaining permission from her
family the friends she was traveling
with helped her attend training at the
Kaiser Worth Institute of Deaconess in
Germany
returning home Florence faced an angry
family even her sister was angry with
her
eventually however they allowed her to
return to Germany where she studied for
three months to be a nurse
unlike the rest of society Florence felt
nursing was not something to be looked
down upon she was proud to be a nurse
but her family still saw it as something
to be ashamed about finally at the
urging of her friends her father agreed
to let her follow her dream
when Florence was 35 she managed the
hospital for invalid gentlewomen she
watched as patients died simply because
the people caring for them did not wash
their hands saddened by the conditions
there she worked to make the hospital a
clean and sanitary place with safe and
healthy food for the patients
the next year Florence became the
superintendent of nursing at King's
College Hospital in London that meant
she was in charge of the nursing program
her dream was to open a nursing school
in London like the one she attended in
Germany
Florence wanted to train other nurses
and make them feel good about what they
were doing she did not want other people
to feel ashamed of their jobs however a
war broke out and postponed her plans
the newspaper in England reported
terrible conditions for injured and sick
soldiers in the hospitals in Crimea they
did not have medicines food or supplies
Florence was asked to take a group of
nurses there to help
she accepted the challenge and took 38
nurses with her when they got off the
boat in Crimea there were many people
cheering they admired these brave women
do you like to follow the activities and
stories about a celebrity
Florence Nightingale was a celebrity the
newspaper wrote about her every day
this helped to bring in lots of money
and goods to help the soldiers in the
hospital
unfortunately the doctors still looked
down on nurses they resented Lawrence
but the patient's loved her she valued
and respected them and worked hard to
improve the conditions in the hospital
so they would be comfortable
Florence set up reading rooms for the
soldiers
she also planned recreation programs no
one else had treated them with such
kindness because like nurses soldiers
were thought of as lower-class and not
important
at night Florence would attend to the
sick and injured soldiers carrying a
limp from bed to bed to check on them
they started calling her the lady with
the lamp comforted by its soft glow and
Florence's loving care
when Florence returned home after the
war she looked tired and worn she wanted
time alone but her parents who were now
proud of her status as a national
heroine wanted to show her off there
were parties parades and other social
gatherings
Florence did not like the attention and
did not want to attend celebrations her
mind was fixed on the suffering and
dying men she had seen she preferred
spending time in her own room writing
slowly florence Nightingale's ideas
about nursing as well as hospital
conditions were put into practice people
from all over the world asked for her
advice
during the American Civil War Florence
helped both sides by sending advice and
reports as a result the American medical
services for the soldiers were greatly
improved
in her later years Florence Nightingale
lived a private life preferring time
spent alone in her bedroom while she did
have an occasional visitor she spent
most of her days writing reports on
nursing and medical care
the life's work of Florence Nightingale
changed people's attitudes toward both
nurses and soldiers they became valued
citizens who were respected and admired
at 87 years old Florence was the first
woman to receive the order of merit she
lived to be 90 and is still remembered
as one of the most influential women in
history
regarding her accomplishments Florence
said I attribute my success to this I
never gave or took any excuse the next
time you find yourself looking for an
excuse think of this quote from Miss
Nightingale and remember how her courage
and devotion to her dream changed the
world
