# Supplementary material for: The Public’s Perception of Florence Nightingale’s Legacy in the Digital Media: A Critical Discourse Analysis
Source: Nurs Rep. 2024 Jul 24;14(3):1838–48. doi: 10.3390/nursrep14030137 (PMC11348171; doi:10.3390/nursrep14030137)
Supplement: Supplementary file 1 [file nursrep-14-00137-s001.zip › YouTube videos transcripts/Florence Nightingale is a Design Hero.txt]

in 1856 florence nightingale returned
home from the war
now what she did there is very
interesting her heroics are often
misunderstood
and too often misrepresented but our job
here today
is not to look at nightingale's war
service but instead
see what happened immediately after
you may find this hard to believe but
during this war a careless
inefficient egotistical and ignorant
government
caused the preventable deaths of
thousands of its own people
nightingale labeled the government
failings for what it was
murder she made it her mission to
prevent the same needless carnage
from ever happening again nightingale
banded with some of the most powerful
and talented voices in england
to wage an information campaign it
stretched across many publications
thousands of pages hundreds of
statistical tables
and yes maps pictorial diagrams
and many many charts
their intended audience was the military
political
and royal establishment elites and in
some cases
the soldiers themselves all of these
publications
are collaborations nightingale often but
not always
is the first author of a team of experts
you might think of her as one part
principal investigator
and one part whistleblower not shown are
a range of competing publications also
trying to influence
policy these also had charts and they
are interesting because they show the
visual
foil that nightingale's cause reacted to
and strive to eclipse to give you a
sense of their effort
i've connected their information
graphics across publications
you might notice a range of chart forms
many of which evolve over this five-year
time span
let's look at one here we have a
compound bar
chart that appears in the two earliest
publications
it compares or relates the mortality
rate of two populations
englishmen shown with the black bars and
english
soldiers shown with the red the takeaway
being a soldier is dangerous perhaps
twice as deadly compared to staying out
of service
the chart is a simple example of
something that nightingale excelled at
persuading with easy to understand
comparisons her text
tables and charts are at their best when
they present
simple comparisons the army versus
civilians
the army abroad versus the army at home
this regiment first that regiment
wounds versus disease the english verse
the french
or most famously before
verse after but as you may already know
reading a simple chart comparison is not
the same as making one
nightingale not only imagined the needed
comparison but was also able to get the
military and civilian data
and do the math that made this simple
clear chart possible
when we read the hundreds of letters
related to these diagrams we can see
that most of the discussion
most of the effort is about how to
access data
and how to fairly do analysis the math
of statistics is not particularly hard
most of this is just addition and
subtraction
but what gets counted and what gets left
out matters a lot
determining what is appropriate and what
is useful
is not easy at all before we leave this
chart i want to point out a few things
first it's big here we are photographing
it last year
you are the first to see this 600 dpi
image
second incredibly a draft of this chart
survives
when we look at its hand-drawn draft we
can see that the original color palette
was blue black
with soldiers in black it got changed to
what
to soldiers in red a storytelling
connection to the british redcoats
and perhaps even also their avoidable
death
finally we've mentioned nightingale's
name a lot but the chart
points us to someone else that belongs
in the story
james lewis worked at the general
register office or gro
the gro was the government agency
responsible for the recording of vital
records
such as births and deaths its most
famous statistician
was william farr farm matched
nightingale's motivation and wit
with his expertise in health data
analysis and visualization
far balanced nightingale's affection for
the army with his own concern for the
broader civilian population
the creative collaboration between
william farr and florence nightingale is
legendary
in the history of data visualization
together they pushed their work beyond
what either was capable on their own
foreign nightingale looked up to adelpha
quattolet
the belgian champion of social physics
what we now know as social science
their creed was a belief that population
health could be understood through
rigorous analysis
and once understood its health could be
improved
quite a lot dances throughout foreign
nightingale's correspondence
as a guiding light and on occasion the
three of them even had brunch
together but don't think that william
and florence did it by themselves
farr brought his own gro team including
james lewis
to help process data and produce
diagrams nightingale
also relied on a rich network of support
it is easy to think of historic data vis
as
products of a lone genius toiling away
but this is rarely the case
alexander von humboldt emma willard
w.e.b du bois
they all had their workshop elves to
help process data
draft stories and print finished
graphics
all of this was very expensive if you
ever why
wonder why anyone effort stopped it's
often because the cash
ran out understanding the various
contributing voices
across the publications can get
complicated
but i want to tell you about one more
collaborator sydney herbert
for us it's good enough to know that
herbert was a statesman
and close confidant of nightingale
you see nightingale and far often worked
in person
so it is hard to disaggregate their
process
to herbert however nightingale actually
explained in writing the motivation for
the diagrams
they are tools of persuasion designed
for the less than statistically literate
nightingale wrote that diagrams are to
catch the sparrows
they are meant for unscientific readers
who would not suffer rows and rows of
statistical tables
but please make no mistake the audience
was common and vulgar when it came to
science
but it was not common otherwise queen
victoria
who nightingale visited and sent copies
of all these publications
hovered large as the target number one
this is one of my favorite nightingale
lines it is our flank march
upon the enemy and it leaves them not a
word to say
this is what you have done with the army
they cannot answer it
they can only deny it reminds me of what
abolitionist william wilberforce said
two generations earlier to the house of
commons
as he presented a model replica of the
brooks slave ship
having heard all of this you may choose
to look the other way
but you can never again say that you did
not know
i hope that all that gives you a little
bit more context
into what nightingale and far were all
about
it's honestly okay if you don't
completely understand it
it's a really rich and really
complicated
story so here we have a diagram showing
the number of living
and dead at several age groups from age
groups of of a fighting soldier
and you can see that we compare living
versus dead categories
two big different color blocks on this
proportional
area chart and you can see on the top we
have
english soldiers compared with english
men in the middle compared with english
men in a healthy district
on the very bottom of course the
proportion of dead decreases as your
eyes goes down
the page now maybe this isn't the best
comparison
across across all three categories but i
do
think that this chart is really
interesting for one reason
and that is if we take a a closer look
you can see that
the vertical axis is flipped from what
we normally expect
so zeros at the top ten thousand is all
the way at the bottom
and what that does is it is it makes the
the sort of the protagonist of the story
the dead
the dead are emerging from the the
bottom
um so i i think that's really
fascinating i think it makes it um
a much more interesting and much more
compelling chart that's that simple flip
so this diagram compares a living versus
the dead
which is a pretty simple comparison but
nightingale pointed out early on that
this really isn't an honest comparison
it's not really a fair comparison why
because
well to the army you could be alive but
if you're wounded if you're sick you
might as well be dead to the army
because
you can't fight and also
wounded soldiers and six soldiers
don't stay in the army very long they
get discharged
and sometimes they die soon after they
get discharged
and so she has this text that says for
the army mortality merely shows the
deaths among those staying in the
service
long enough to die in it it does not
show the deaths
among those discharged to die elsewhere
she also had this funny line
that an army as long as it discharges
the sick fast enough can be immortal
because it will never register
anybody ever dying in the army
and so with this text in mind i want to
look at another proportional
area diagram so on the left we have a
diagram representing the army at home
in its present state on the right the
label says diagram representing the army
at home
in an improved state and if if you look
closely you can see that
there's this tag that says hypothetical
but really this
isn't so much a prediction
as as using sort of proxy data as a
prediction
what what they're doing here is charting
civil mortality and saying hey this is
an achievable goal
if the army could be as healthy as a
general population
we would we would not only have fewer
deaths
and fewer invaliding we would have more
active or what they label effective
soldiers and before we leave this chart
i also want to zoom in for a second
and first appreciate how much annotation
and text
and effort there is to explain what is
going on
and then also i just love the double
labels
on these uh horizontal axes and so on
the top of
each chart you have each individual age
uh spelled out with the with each decade
spelled out all the way and then on the
bottom you actually have sort of
category labels so you have 20 30 40 age
and then young soldiers in their 20s and
the veteran soldiers
in their 30s i i just think that's
really great before we see the next
chart let's read this nightingale quote
together
can we say that as manslaughter to put a
man to death by poison
or by the knife and not manslaughter to
put him to death
by the slower poison of bad ventilation
and bad drainage so far we've avoided
discussing
the war directly and that that's very
intentional
but um before we look at the next set of
charts it's important to understand that
at the very beginning of the war the
sanitary condition that
the sanitation in the different
hospitals was
was a real nightmare and there was an
effort um led by a small group called
the sanitary commission
to change that to clean some things up
the argument goes that
that effort was really successful and so
the next set of charts
is about that and so we finally
arrived at the famous nightingale
rose polar area diagram
charts so here we have a really
simple comparison you have a diagram on
the right
it's relatively large compared to the
diagram
on the left you see they're both built
at the same scale
and this particular example is just
showing you raw mortality like
how many people are dying and the big
idea is that there's this dashed line
that connects
the two diagrams and that dashed line
represents the the point where the
sanitary commission
shows up and starts cleaning things up
and things start to improve deaths start
going down
so that's the big comparison from right
to left
separated by the arrival of the sanitary
commission
but there's another comparison embedded
in this chart which is really great
and that comparison is that inner circle
and you can read the explanation
and it says the dotted circle represents
what the mortality would have been
had the army been as healthy as
manchester
now manchester is an industrial city not
particularly healthy
uh relative to the rest of england and
so what this diagram is trying to
emphasize
is that look at how horrible
the death rate is compared to a
particularly unhealthy city
back home in england
and so these polar area diagrams are
meant to be read as a set and this first
one
shows total mortality the next one shows
not total mortality but causes of
mortality
and we have three different categories
the overlap
if you've ever heard of florence
nightingale and data visualization
then this this diagram will be
familiar to you and then the third uh
compresses the comparison so we no
longer have a right verse left
it compares compresses the timeline into
one single uh one single
chart now i mean do these work
are they successful in some sense
they're not successful at all
they don't prompt any imitation and
nobody has ever done a chart
in this format successfully again
they're really weird you might call it a
xenographic
but from another perspective these
charts are supremely successful
and think of florence nightingale and
company
they made all kinds of other charts and
most people don't know about them
but a lot of people know about these
diagrams they're very distinctive
if you want to inform somebody you know
all
informing is a product of attention it's
a product
of engaging them and the first step
of getting that engagement is catching
that person's attention
she was operating in an information
ecosystem where she had to stand out
she had to grab people's attention and
this
chart does this better than than almost
any chart out there
before we go i want to return to
that famous nightingale far relationship
by way of one of their more simple and
frankly less famous charts
so here we're comparing two stacked bar
charts
once again we have the english male
population the general pop on
top and soldiers living at home on the
bottom
the big takeaway is that hey being a
soldier is really dangerous
needlessly so compared to the civilian
population
and there's there's some nice things
going on we have categories
of how people are dying we also have
some
a nice little summary bar on the bottom
but
this is a little bit of a flawed
comparison
because if you look in the parentheses
you can see that the top
bar chart is taken from data 1848 to 54
relatively recent to when this chart was
made the bottom chart
is taken from data that's much earlier
and so this
really isn't a perfectly fair perfectly
honest comparison far and nightingale
knew this of course and they worked
really hard to get the right
data that would help them make a better
comparison
and eventually several years later
nightingale was able to
update the data write to dr farr and say
could you kindly further the growth of
your own child
meaning his diagram by causing the
enclosed diagram to be made
out and so the enclosed diagram is
probably a sketch
she says that something's written out in
pencil she gives new data
and what's really interesting is what's
at the end of this note
you can see that she is really
crafting a story she's crafting a before
and after story
because she's able to now say this is
how
sydney herbert found the army this is
how he left it
you see we are better now than the
civilian population meaning that
the army is now healthier than the
general population
and miraculously we don't even have only
have this note we
actually have that draft and close
diagram
and so here we can see nightingale's
annotations
where she's editing a proof print
she's showing where to put the labels
and most importantly
how to elevate those titles so that in
the final version
we have the english male population on
top
and then not one but now two bars down
below
the the soldiers serving at home and the
before times
this is how lord herbert found the army
and then the very bottom
this is how lord herbert left the army
you'll notice that that
shorter stack bar chart is indeed
shorter than the
english male population
it really was an incredible partnership
like i said before a lot of their
work was done in person
and we have only a small window into
what that was like
but uh william farr's daughter mary
wrote an observation of what it was like
when florence nightingale
would visit to work with her father and
she recorded this particular exchange
where her father william farr
said to florence knight and gail well if
you do it you will make yourself
enemies and nightingale stood up and she
looked at him and she responded
after what i've seen i can fire my own
guns
their achievements and personalities
make this an incredibly attractive story
it's a rich story a complicated story
it's hard to tell it in only 20 minutes
it's a story that demands a bigger
treatment
which is why i am so excited to be
producing a new book
florence nightingale mortality and
health diagrams
it is a beautiful book several years in
the making full of new photography of
primary sources
most never published before i can't wait
for you to hold it
and be inspired by nightingale 2.
so how can you help how can you learn
more
i will make announcements soon about how
to get involved in my newsletter
which you can subscribe to at
infowetrust.com
until then you can always contact me on
twitter i am eager
to chat this story with you today and
beyond
