# Supplementary material for: The Public’s Perception of Florence Nightingale’s Legacy in the Digital Media: A Critical Discourse Analysis
Source: Nurs Rep. 2024 Jul 24;14(3):1838–48. doi: 10.3390/nursrep14030137 (PMC11348171; doi:10.3390/nursrep14030137)
Supplement: Supplementary file 1 [file nursrep-14-00137-s001.zip › YouTube videos transcripts/Florence Nightingale's Famous Rose Chart.txt]

this is florence nightingale's famous
rose chart
it shows how the changes she made at the
british army field hospital
in the 1850s dramatically reduced the
number of people dying from disease
this chart helped her establish the
modern field of nursing as peculiar as
the chart
is it fulfilled its intended purpose but
how did it actually work
what data was it based on and why did
nightingale draw such an unusual chart
let's take a look
to understand this chart we have to look
not just at the chart itself
and what it depicts but also the purpose
for which it was made
and the person who made it and i also
want to clear up some of the
misconceptions around this famous chart
what it shows is the number of people
dying at a field hospital in a place
called scottari
during the crimean war in the 1850s this
war was fought between russia on one
side and a coalition of france
the ottoman empire the united kingdom
and sardinia on the other
schotari is known as usukudar today and
is now part of istanbul
back then it was a separate town across
the bosporos from constantinople
there are actually photos of the british
camp at scottario which is pretty
impressive
since this was still very early days for
photography
you can actually see the hospital in the
back there it's a massive building
and still stands today
florence nightingale was there to
improve the conditions under which the
british soldiers were being treated
and she did something that was still
pretty new at the time
she collected data about the causes of
death at this hospital
she wanted to be able to show that the
changes she made
had an effect the chart is kind of
peculiar
it consists of two parts and they are
read from right to left
the two circular charts or diagrams
consist of
segments that each represent one month
starting on the right chart was
april 1854 in the nine o'clock position
and going around
clockwise to march 1855.
the different colors of the wedges show
the different causes of death
red means death from wounds sustained in
battle blue from the seas
and black are all other causes so the
right hand chart shows one year of
data april 1854 to march 1855
and then there's a jump or to the left
where we see another 12 months of data
april 1855
to march 1856. this chart works the same
way
with blue being the number of deaths
from dc's again and the direction of the
chart going around clockwise
these two separate diagrams show before
and after
of the sanitary changes that were made
to the hospital and nightingale's point
was to show that far fewer men were
dying from infectious diseases
shown in blue once those changes had
been made
and that is pretty obvious here i think
i've also seen people
question if the encoding had been done
correctly because
if you were to size the wedges by
scaling their radius linearly
you would get an exaggerated effect
since the area of the wedge
increases with the square of the radius
but nightingale explains
in the caption very clearly that this
was done by aeria so this was done
correctly
it was not nightingale's intent that
this chart would be used for any sort of
analysis
in contrast to charlemar we know a lot
about nightingale
she published a number of books and
pamphlets and she wrote many letters
that still exist in archives today
this chart was first published in a
report that had tables with the numbers
that it was based on
so if you wanted to get the exact values
you'd look at the table
what were you doing trying to decode
them from this chart
i've been wondering why it was drawn
right to left
and why it started in the nine o'clock
position in each of the circular
diagrams
rj andrews who has done a lot of
research on historical database
thinks that it's because in a circular
chart you would expect summer to be at
the top
and winter at the bottom if you also
expect the chart to read clockwise
that pretty much tells you where the
other months have to go
and since her data starts in march that
dictates where the chart has to begin
the right to left transition then is a
consequence
of the first circle being much larger
due to the numbers being larger
so if you want to indicate the
connection with a line so that you see
that jump
you need to go right to left that's
really your only option
this chart was meant for a particular
audience what nightingale like to call
the vulgar public and that didn't mean
the general public
which wasn't going to understand this
chart anyway but members of parliament
the secretary of war and queen victoria
and prince albert
these were the people whose support you
needed to make the changes happen
to the way people were being treated at
those hospitals
[Music]
florence nightingale isn't just known
for this chart she is known
for having established the modern field
of nursing
let that sink in for a moment she
literally found it
nursing she wrote the foundational text
of the field in 1859
and it's still in print today and she
used data
and charts and the still fairly novel
field of statistics
to convince the powers that be that it
made sense to not just let their
soldiers die from horrible and
preventable diseases but to care for
them and bring them back
before nightingale nursing was not a
respectable profession and was not based
on any kind of scientific
or systematic approach medicine back
then was also horrifically uninformed
you have to realize that this was before
even the term theory of disease
a common idea at the time was that
disease came from the miasma
the general foul smell you'd find in
overcrowded and poor parts of cities
at that time or around army field camps
and they just really couldn't do much
about it
the field hospital in scottari was in
horrendous shape
i couldn't find any photos from the
actual hospital and i doubt that they
were able to take pictures
inside in the 1850s but i did find some
paintings and etchings
note how many soldiers there are and how
they are crammed in together
many of these paintings and etchings
show nightingale with a lamp in her hand
and that's what she became known as the
lady was the lamp
because she would make her rounds at
night long as the doctors had left
to check in on the patients but even
without the lamp she's usually the
glowing center
of these paintings like this one showing
nightingale receiving the wounded at the
entrance to the hospital
note the dead animals in the foreground
there a sanitary commission was sent to
scottari
and they found that the sewage pipes
were clogged and that the whole place
set on top of a literal cesspool of
waste
and filth among the many things they did
to clean up the place
was to remove the rotting carcasses of a
dozen or so animals in and around the
hospital
the soldiers didn't have clean bed
sheets or ventilation in their rooms or
even proper food
and these are conditions that are just
unimaginable today
nightingale came in with a plan to
improve conditions and by collecting
data
she was able to show that her changes
worked cleaning the place up
getting some fresh air moving providing
proper food and you can see a drawing of
the new hospital kitchen there
and just caring for the wounded soldiers
meant that they weren't all just going
to die there but could recover and
return from the battlefield
here's another charge you made so it
will look familiar it shows the total
number of death
but normalized to per 1000 patients
that dashed circle near the center is
the mortality rate for military
hospitals near london what this shows
is that after they had made their
changes the death rate at kotari
was almost down to the same level that
you would see back home in london which
is quite impressive for a
field hospital out in the middle of
nowhere
[Music]
the chart is famous and anything that
gets talked about a lot tends to get
misconstrued and misinterpreted
perhaps the biggest one is around the
name of the chart it's sometimes called
the coxcomb plot and it's actually
probably best known of that name
for all we know nightingale actually
never named the chart and the term cox
comb was only used by others later
the reason apparently being either that
it was folded up like a cox comb or that
it
attracted a tension like one but either
way it's an odd name and
kind of ugly nightingale's rose chart
has a much nicer ring to it
the way the wedges are laid out is quite
interesting too
they're not stacked on top of each other
but layered behind one another
that leads to issues in a few places
where a smaller wedge might sit behind a
larger one
nightingale made sure to indicate when
that was happening in the chart and also
pointed out
in the caption also
this is of course not a pie chart in a
pie chart
the angle of the wedges around the
circle would represent the data and the
radius would always be the same
and this is the opposite where the
angles are always the same
at least in the one that shows monthly
data and the area is scaled
by changing the radius it's also not a
chart that was ever meant for analysis
every now and again i see people try to
use it for some new data
and it's usually not very successful
it's a bit like minara's chart of
napoleon's march
it works because it's unique and unusual
but that means you can't just use that
same chart design
for some other data and expect it to
work especially if the goal is to be
able to see
small differences or compare numbers
it's not good for that
it was never meant to be that chart was
in addition to the tables in the report
it wasn't meant to replace them
the chart did become famous and kind of
took on a life of its own
fairly quickly though even during
nightingale's lifetime
just a few years after it was first
published it was included in a different
book
as a little fold out from this piece
without much explanation
oh exciting esro's chart of course
[Music]
if you're looking for something to take
away from this chart and this video
it's that nightingale's chart worked
because it was made for a very specific
purpose
and that purpose was not to be able to
analyze data
but to draw attention to large
differences in important numbers
nightingale knew what a bar chart was
and she produced her share of
bar line and area charts but she clearly
felt that she needed something less dry
and more interesting to get people's
attention and the fact that we're still
talking about it 160 years later
shows that she was right r.j andrews is
launching a book series on kickstarter
right now
about nightingale emma willard and their
tian schulmerei
three important figures from the early
days of data visualization
i encourage you to check it out the link
is in the video description below
i also want to thank rj for his help
with the research for this video
and i'm linking to a great article that
he wrote as well as a video of one of
his talks below in the description as
well
and you'll find links to more articles
and blog posts to dive deeper into
nightingale's work
especially around charts and data
florence nightingale had a mission in
life and for her
it very literally was a divine calling
she was relentless in her work to
improve people's lives
not just frontline soldiers and she
succeeded in reducing the need of
suffering
and death of countless people the chart
was helpful in that pursuit
but it was just a chart
[Music]
i hope my voice
may perpetuate the great
wrath of my life
seven nights again
