# Supplementary material for: The Public’s Perception of Florence Nightingale’s Legacy in the Digital Media: A Critical Discourse Analysis
Source: Nurs Rep. 2024 Jul 24;14(3):1838–48. doi: 10.3390/nursrep14030137 (PMC11348171; doi:10.3390/nursrep14030137)
Supplement: Supplementary file 1 [file nursrep-14-00137-s001.zip › YouTube videos transcripts/In the Footsteps of Florence Nightingale.txt]

hi my name is dr. ang and I'm sure like
me you think that nurses all do an
amazing job when it comes to looking
after us more we Paulie but did you know
that it was actually Florence
Nightingale pioneering work over 100
years ago that has made nursing the
respectable and rewarding profession
that it is today and also did you know
that Florence had to fight for many
years to be allowed to become a nurse
which is all she ever wanted to do well
here she is to tell us about those
struggles that she had to overcome and
I'm so glad she did Florence Nightingale
was born on the 12th of May 1820 in the
city of Florence in Italy it was this
remarkable woman who would change the
face of Nursing forever let's take a
look at her life good day I don't
suppose I need much of an introduction
but my name is Florence Nightingale or
you may know me as the Lady of the lamp
now Florence was an unusual name for a
girl back then but you see my parents
named me after the place I was born I
had one sister dear Parcells opee who
was also named after her birthplace the
city of Naples
now I spent my childhood between two
houses Lea Hurst in Derbyshire and here
at em bleep Park in Hampshire
back then it was unusual for girls to go
to school but I was fortunate enough to
be taught at home by my father and it
was here I discovered my love of
learning I particularly liked
mathematics I adored my studies and was
an avid reader from earliest childhood I
was always interested in caring for
others and I would often accompany my
mother to the village to bring medicine
food and comfort to our sick neighbors
however as I grew up it became clear
that my pair
it's expected me to marry a rich
gentleman instead of going to university
or having a career despite my privileges
I became deeply unhappy and I felt
trapped by my parents and society's
expectations it was here underneath this
beautiful tree that I had a message from
God I had a higher calling in life I was
put on this earth to help people a few
years later I was drawn to Nursing I
would help the hungry and sick however
when I told my parents they were not
amused you see in my day hospitals were
dirty and disgusting and the nurses who
worked there were uneducated drunkards
my parents did not want me to become a
nurse so I decided to study nursing in
secret my parents sent me traveling
around Europe as a distraction I
continued to study as I went and it was
on my travels that I met Sidney Herbert
a rich English gentleman now we'll come
back to him later in my story I returned
home to England this time accompanied by
a beautiful little owl I rescued in
Athens I aptly named her afina
I was more determined than ever to make
a career out of nursing my parents were
very upset when I continued to turn down
several marriage proposals including one
from the rather successful journalist
Richard Moncton Milnes however I felt my
work was more important than marriage
at Emily and was called into God's
service I finally was able to persuade
my parents to let me train to be a nurse
at Kaiser Werth in Germany this was a
Lutheran institution
where young middle class ladies could
learn teaching or nursing I studied here
for three months and I learned how to
bathe patients make bets and I even
observed operations oh I was as happy as
the day is long finally I could focus on
what I was put on this earth to do when
I returned to London I took up a job at
the Harley Street Hospital for gentle
women here I was given 500 pounds a year
to live on by my father at Harley Street
I was the ladies superintendent I was in
charge of the budget and the
organization of the hospital soon after
in 1853 the Crimean War broke out
between Russia and Turkey in 1854
Britain and France sent troops to help
the Turks the battles were fierce and
bloody with many men dying of
malnutrition and sickness there was
short supply of nurses at the front but
who was now Secretary of State for war
but my old friend
Sydney Herbert after I received his
letter asking for help at Scutari
Hospital I started to interview women to
join my party of nurses I interviewed
of them were nuns not nurses at all but
I knew that they would listen and take
orders the journey to Turkey was
horrendous and I was terribly seasick
but what we encountered at the doors of
Scutari hospital was unlike any
thing we had ever encountered before it
was absolutely disgusting the toilets
were blocked and the soldiers lay on the
floor in their own filth rats and fleas
were everywhere and vomit and bloody
rags covered the floor I was ready to
get to work but we were met by some
rather destrun tour doctors particularly
doctor John Hall who felt that the
hospital was no place for a woman I
decided to pour all of my energy into
cleaning the hospital we swept scrubbed
mopped bought new beds repaired pillows
and blankets got rid of the rats and the
fleas and unblocked the toilets the
conditions in the hospital greatly
improved and the doctors started to
realize how valuable nursing was we
replaced soiled bandages and bathed the
patients the men started to get better I
often worked 20 hours a day and was seen
wandering along the formal rows of beds
with my Lambton late at night this is
where I got my nickname the Lady of the
lamp I would check on the men when all
of the other nurses have gone to bed and
it was said that the men would reach up
out of their beds and kiss my shadow as
I walked by however all this dedication
to my patients took its toll on my
health and I was suddenly struck down by
try me and fever and although I
recovered I was haunted with ill health
for the rest of my life the war ended on
the 30th of March 1856 now since I've
gone away I've become quite famous much
to my dismay I didn't like the buzz fuzz
around my name so I decided to travel
home under the name of Miss Smith and it
worked I managed to get home to
Derbyshire anonymously and I walked the
rest of the journey from the station to
my beloved Lee Hurst on foot
[Music]
although the Crimean War had ended this
was no time to rest and I set about
laying the foundations of Nursing I was
determined that the mistakes of the
Crimean War would not be repeated and I
set to write a formal report I use
statistical diagrams to illustrate my
findings and I called these diagrams
coxcombs thanks to the generous public
who raised over 44,000 pounds I set up
the Nightingale training school at st.
Thomas's Hospital finally nursing had
become a respectable profession I also
spent my time writing and my first book
notes on nursing was published in 1860
with its primary message being that
preventing sickness through cleanliness
ventilation and a healthy diet was much
better than a cure it was a best-seller
with 15,000 copies being sold in the
first month of publication I moved to
South Street in Mayfair and lived there
for the rest of my life spending time
between there and Claydon house in
Buckinghamshire where my beloved sister
parthenope II lived with her husband
Harry Burley in my later years I became
the first woman to receive the order of
merit from King Edward the seventh and
the second woman to be awarded the
honorary Freedom of the City of London
[Music]
at her home in South Street on the 13th
of August 1910 Florence Nightingale died
in her sleep aged 90 following her
wishes
Florence's family declined a burial at
Westminster Abbey and instead she was
buried in her family's plot at Sam
Margaret's church near em bleep arc with
a public memorial service attended by
many nurses held at st. Paul's Cathedral
however today florence Nightingale's
legacy lives on as she continues to
inspire countless generations of new
nurses and is celebrated at the Florence
Nightingale Museum in London
