# Supplementary material for: The Public’s Perception of Florence Nightingale’s Legacy in the Digital Media: A Critical Discourse Analysis
Source: Nurs Rep. 2024 Jul 24;14(3):1838–48. doi: 10.3390/nursrep14030137 (PMC11348171; doi:10.3390/nursrep14030137)
Supplement: Supplementary file 1 [file nursrep-14-00137-s001.zip › YouTube videos transcripts/WHO REALLY WAS FLORENCE NIGHTINGALE.txt]

the story of florence nightingale i'm sure that most of us already know the basics of the tale of the lady with
the lamp but as always my history series we're going to take a deep dive into her life
and take a look at how she changed the course of the nursing career forever she was also a talented statistician and
mathematician i feel a certain affinity florence nightingale because a couple of years ago me and my great name were going
through our family tree and i was very excited to see florence 90 girl pop up i spent the last few days searching my
room desperately to find this family tree that i photocopied but apparently it's disappeared i really hope you find it on a move house in a
few weeks but i just don't know where it's gone so i can't tell you exactly how i'm related from a nightingale but if i remember
correctly it was not by blood it was through her sister pathetic his marriage to harry vernee
so if anybody asked if anybody's wondering where i got my wonderful kind and caring nature from it's from the
nightingales obviously even though i'm not blood related that's what i'm going to tell people anyway enough about me you're going to
hear about me let's talk about florence nightingale but first of course this video is sponsored by
magellan tv as you probably know we have an ongoing sponsorship and i know that so many of you have already signed up to
modern tv so today i'm going to make a couple of documentary recommendations first both of which this week are
actually in the new release section so even if you are already subscribed you might not have seen these ones yet
so first up we have eugenics science's greatest scandal which the two-part series about
you guessed it eugenics which according to the dictionary is the science of how to arrange reproduction within a human
population to increase the occurrence of heritable characteristics regarded as desirable
this is a super interesting two-parter and i'm very glad it's two-parter because it's something that requires a
very deep dive eugenics isn't just an idea of the past it's much more complex than that
and it's just so interesting to learn about and the second documentary i have to recommend is seven women the irish
suffragettes as soon as i saw this one it called out to me because when i think of the suffragettes i tend to think of the
british and american women but of course this movement that was spread around the entire world in 1916 seven men signed the
proclamation of the irish republic and kick off the easter rising these men involved went on to be famous but all of
the women were forgotten and in deeply catholic island being suffragette looks slightly different
than it did elsewhere again i highly recommend this for those of you who haven't signed up
yet magellan tv is a streaming service dedicated purely to documentaries i advocate education and bettering
yourself your knowledge at every opportunity so really cannot recommend magellan tv enough
they have everything true crime science history nature and everything in between with new programs added
weekly you can watch anywhere on a tv laptop and mobile it's compatible with
roku amazon fire tv google play and ios and loads of the programs are available in 4k as well there's
never been a better time than now to dedicate your time to educating yourself and learning something new
florence nightingale was born on the 12th of may 1820 to william and francis nightingale
a very wealthy british family she was born in florence italy hence the name and she was actually
their second child their second daughter with the older sister francis barthenopy who was born a year earlier also named
after her place of birth a greek settlement which is now part of naples the nightingales were a fairly
unusual family considering the time william was born william shaw inherited the name nightingale from his
great uncle peter nightingale who essentially wanted an heir to his estate he would give the estate and all
of his riches to william as long as he carried on the family name a pretty good deal if you ask me francis
also came from a very wealthy family and took pride in socializing working her way up that social ladder a
trait which florence and her would butt heads about in the future florence hated attention her maternal
grandfather was abolitionist and member of parliament william smith he was incredibly liberal for georgian
england he was a social reformer who fought for social justice the prison reform and the abolition of slavery
william nightingale was also fairly liberal for the time maybe it was just the name william
in a time when it was considered controversial for women to be educated william thought that was incredibly
important his daughters be as highly educated as he was after their marriage william and francis
decided to go on an extended honeymoon traveling around europe for a couple of years hence why both their daughters
were born in italy they were upper middle class that were very wealthy and the year after florence
was born they moved back to england where their daughters were brought up in two family homes
embley park in hampshire and leah hurst in derbyshire the early educational parthenopy in
florence put into the hands of a governess but from what i could gather this particular governess was considered
strict for the time but would probably be considered downright abusive for nowadays
so eventually their father took over and provided them with the same classical education that he'd received at cambridge classics philosophy
mathematics modern languages florence spoke multiple languages including fluent english
german french and italian and more she had this thirst for knowledge and just
loved learning she was incredibly academic and according to the bbc it displayed an extraordinary ability
for collecting and analyzing data which she would use to great effect in later life
an excerpt from a letter written by william to his daughter while she was a teenager reads never sit down to tea without changing
if not changed it must be taken upstairs some new poetry to be learned and two things prepared for this evening
i always prefer varied poetry practice sacred music for half an hour
if any of these things are omitted you'll work them up the next day so william was very disciplined and
expected his daughters to be disciplined as well he was aware of the privilege they had and intended to make the most of it
his daughters were going to be the best they were going to be educated and whilst it seems that florence may have found her childhood very
constricting perhaps found her parents to be overbearing is due to this that she would later change the course of the entire world
towards the end of the 1830s the nightingales took their now teenage daughters on tour of europe
something a lot of upper middle class families did as a way to educate and refine gentle women
make them into proper ladies except it kinda had the opposite effect when florence met
mary clark in paris mary clark was a different kind of woman and florence would write in her journal
that whilst mary was incapable of boring anyone she did not care for florence experience and had no respect for class
mary didn't care if you're rich she hated the boundaries putting herself by simply being a woman
so she refused to conform most considered mary to be eccentric but florence enjoyed her company and they
formed a very close friendship despite mary being 27 years older
france says florence's mother had always insisted that a woman is to be a woman she enforced the gender stereotypes of
the time and thought florence should conform to them but mary taught teenage florence that simply didn't have to be the case
you could be a woman and be brilliant for the rest of her trip around europe florence would focus on the educational
aspect she recorded in her journal detailed notes or population statistics
hospitals and charitable institutions she was incredibly interested in mathematics and would later go on to
receive even further tuition in the subject despite her mother's disapproval her mother and her sister expected her to
become a wife and mother first and foremost anything else interest in florence was just to be a
hobby but florence of course had other ideas she became convinced that god was
calling her to his service she was a religious woman but some describe her particular religious
beliefs as radical she was highly critical of the church of england believing that it was too patriarchal
and she disagreed with the common prayers of the time believing them to be insulting to god's majesty florence was the kind of person
who questioned everything she couldn't take anything at face value and hated being treated as less than she was
and therefore only stood a reason that she was aggravated when god was treated as less than he was or
as less than she considered him to be anyway it actually seems like florence's insistence to learn was based in her
religion knowledge made her feel closer to gods so when she started to feel like god was
pushing her to care for people pushing her towards nursing who was she to say no but when she
mentioned that she wanted to become a nurse to her parents they said no a hard no in fact they
forbade her from pursuing it back in the 1800s nursing wasn't viewed as it was nowadays
it was a job that was considered to be on the same social level as prostitution something done by drunks and the poor
lonely menial labor it wasn't the done thing to want to care for the ill for hundreds of years
hospitals were often housed inside monasteries and churches nuns and monks worked as the nurses and
once protested reformation came in the 17th century a lot of the monasteries and churches shut down hospitals along with them
and nurses became something of ill repute it certainly was not the expected career of a woman of florence
nightingale social stature she was expected to marry a man of means and live off him but this was never in the cast of
florence despite being an attractive young woman she certainly wasn't short of suitors people said that although she could be
quite severe which i take to be the victorian way of saying resting face she was charming had a radiant smile
when she felt inclined she did have a nine-year courtship with politician and poet richard moncton milnes
but she eventually rejected him because she believed her calling in life was caring for others nursing despite the fact that her
parents had forbid her she was determined to get there eventually and men would just be a distraction
so she continued to travel around europe in 1847 she met a sydney herbert in rome
a politician who had formerly been secretary of war this would become a monumental relationship in her life and it's
probably due to this meeting the world is where it's at right now florence travelled and wrote at one
point she sailed up the nile she rejected any man who showed her any interest just going where she believed
that god was leading her throughout all of her travels her greatest goal was to eventually persuade her parents to allow her to train as a
nurse as independent a woman as she was she was still held within the confines of society
she was still a woman and she needed her parents permission but by 1850 florence was 30 years old
and her father finally realized that she was unlikely to ever marry as though he relented she could go and
train as a nurse in germany where she underwent three months of nursing training at the institute protestant deaconesses
she fully trained and by august 1853 florence moved back to london where she was awarded the role of
superintendent at the establishment for gentlewoman during illness which was a women's hospital on harley
street she was finally a nurse but the job role came with its challenges because nursing
back then was for lack of a better word just plain disgusting the conditions were incredibly unsanitary
people died from what are now very preventable diseases at extraordinary rates and there was a general lack of respect
for nurses as well florence made it her mission to improve hygiene practices and therefore death
rates in the process but at this point she was just an unknown woman controversially working as
a nurse her fame wouldn't come into the crimean war as a quick explanation the crimean
war was fought between 1853 and 1856 in which russia eventually lost the ottoman
empire which is the uk sardinia and france in no shock to anyone it was a war
fought over religion as the war was forged reports were coming back to britain about the horrific conditions of the british army
hospitals and the state of the wounded more people were dying when needed and in a war you
needed as many people alive as possible earlier i mentioned the secretary of war sydney herbert
he knew that something needed to be done over in crimea and he knew florence and her journey in nursing very well
she was really beginning to make a name for herself so herbert appoints florence to take 38 nurses to the military
hospital in qatari in turkey this was the first time ever that a woman had been allowed to officially
serve in the army and florence wasn't about to mess this up when she arrived at the hospital
in early november 1854 she was shocked at the conditions medicines were in short supply the
medical staff what if worked are generally just indifferent they didn't care hygiene practices
weren't just poor they were non-existent and the floor was covered with an inch thick layer of feces soldiers are
lying on said floor instead of in beds diseases such as cholera and typhus were
rife and florence realized that injured soldiers were seven times more likely to die from preventable diseases in hospital
than they were to die on the battlefield so she immediately puts her nurses to work cleaning and implementing easy changes
such as enforcing a three-foot distance between soldiers to lower the spreading of disease and washing their hands often these
things work people there's a reason why they're being promoted today in covert times florence sent an urgent
plea to the times newspaper back in britain urging the government to help create a solution to the problems faced by the
hospitals in qatari and in response the government sent out a sanitary commission just six months
later who implemented even more changes they flushed the sewers several times a day
they disinfected the latrines improved ventilation and moved the horses that were kept in the hospital basement to a different
location these were tiny things that had a huge effect of course being a female florence had to
fight against the military every single step of the way to get her voice heard but she wasn't exactly a
wallflower she got what she wanted she improved those conditions and as you can guess after these
improvements were made the death rate in the hospital improved dramatically now florence
wasn't only a nurse she had this love for mathematics and statistics so whilst in turkey she constantly
collected and collated data it was through this data that she decided that poor sanitation was a
reason behind this high amount of deaths in the first place she kept an incredibly tight
record-keeping system and eventually used this data to calculate the mortality rate in the hospital
within just two months of her arrival the mortality rate dropped from 60 percent to 42.7 six months later
this dropped just 2.2 percent that's 60 percent down to just 2.2 percent of people dying
after they'd entered the hospital florence always refused to claim credit for this though because as far as she
was concerned she was just doing her job it was during this time in turkey that she essentially
changed the face of nursing forever but it wasn't down to just the numbers it was because it actually seemed like
florence cared about the soldiers about her patience she would spend every waking moment
looking after the soldiers and even through the night would check in on them to make sure everything was all good
nowadays that's a norm for nurses when i was in hospital a couple months ago i was woken up every couple of hours or so
for night checks but back in the 1800s that wasn't really a thing you were left to fend for yourself in
hospital for the most part even during the day the fact that florence nightingale would walk around in the dark at night with a
lamp just to make sure everyone was okay was unheard of hence her enduring nickname
the lady with the lamp the soldiers were so moved by her apparent endless supply of compassion
that they went home and told everyone who could listen about this incredible nurse and her work in crimea was reported on
in the times newspaper back at home as well she was revered as a ministering angel
some even called her the angel of crimea isn't it crazy to think now that back in the 1800s it was radical if nurse
actually cared about your well-being not only did florence seem to care about the soldier's physical well-being but
their mental as well she created what was called the invalids kitchen where actually decent food was
cooked catering for patients with special dietary requirements as well she established a laundry in the
hospital so bed sheets and linens could actually be washed she instituted a classroom and a library
to allow for education entertainment during the patient's long stays in hospital while she was
still in the crimea the nightingale fund was established back home during a public meeting for the training of nurses
it was an attempt to recognize her for the wonderful work that she was doing and there were a huge amount of generous
donations from the wealthy across the uk that's how quickly the story of the lady with the lamp spread across the country
florence returned after the war as a national hero with fans across the entirety of britain
people would literally send her fan mail poems and letters they'd written and across the uk florence merch started
to pop up images of her were printed on bags mats and souvenirs her sister pythenopy acts as her manager
collecting cuttings and newspapers and circulating information about florence was up to to family and friends
but she knew that her sister was a very private person that she would refuse to consent to the release of photographs
and pictures of herself so the funniest thing to me is that most people making all of this merch
probably had no idea what florence actually looked like only two portraits had been drawn from
life were released to florence but they were very expensive and not intended for the mass market
the irony of all of it is that florence hated all of this tension she saw herself as just a normal woman
to her it was a given that she would be a kind person to people who were struggling it wasn't something to warrant celebrity
that she actually cared about people once back home she kept as low a profile as possible and travelled under a
pseudonym miss smith it turns out one of florence's biggest fans was actually queen victoria who she
actually ended up meeting in 1856 but the only thing that she wanted to use her fame for was to help
in her mission to improve conditions in hospitals across the world that's the only thing she wanted once
back home florence used her talent in statistics to figure out the mortality rate in crimea she figured it was 1174 per 10
if it had continued at this rate and troops hadn't been replaced frequently then disease alone would have killed the
entire british army in crimea florence was sure there was poor hygiene that caused this high level of death in
hospitals not just in turkey but in the uk as well she made it her purpose in life from
there on out to improve sanitary conditions in hospitals and therefore stop the spread of disease
but this wasn't going to be as easy as you would think because back in the 1800s most people subscribed to the theory of miasma
that diseases were caused by bad air essentially that you would catch disease through smelling something bad
germ theory wasn't really a thing until after the 1880s so poor florence nightingale trying to
convince people the way to stop the spread of disease was just by washing your hands and generally being cleaner
and keeping people apart was something that most people were never going to be able to wrap their heads around
some people do say that florence denied germ theory even herself but regardless she seemed to have the basic idea right
she collated all of her evidence presented in front of the rural commission of the health of the army where she had managed to persuade queen
victoria to set up florence knew that she was talented in statistics but she needed a way to ensure that other people
understood the numbers she was trying to get across it was literally a matter of life and death that she convinced the
government to pay more attention to hospitals so she used the statistical data that she collected in turkey to create a
polar area diagram or cox comb or rose diagram whatever you want to call it
the central red wedges in this diagram show soldiers deaths from wounds the blue wedgies represent deaths from
preventable zomotic diseases and the black in between represent deaths from all other causes
the diagram on the right shows causes of mortality from april 1854 to march 1855
and then the left shows april 1855 to march 1856 illustrating a huge decline in
fatalities following the work of the sanitary commission in crimea this diagram is super easy to understand
which meant at the time it was widely published and even the general public were able to understand what it was saying
the army was failing in its duty of care and there was an urgent need for change in light of florence's work here new
army medical sanctuary science and statistics departments were established to improve healthcare including the
setup of a new army medical college in chatham and on the back of this in 1860 florence was
elected as the first female fellow of the statistical society by 1860 the nightingale fund had been
set up whilst florence was still in crimea had 45 000 pounds just sitting there
which she decided to use to set up her own nightie girl training school at saint thomas's hospital in london
it's still there now called the florence 90 girls school of nursing in midwifery part of king's college london
nightingale nurses were the start of a new generation trained with the methods and ideas that florence had pioneered
nursing was no longer going to be deemed a job for drunks and prostitutes it was going to be a respectable career
they were going to care their training was based around two key principles that they should have practical training
hospitals specially organized for that purpose and they should live in a home fit to form a moral life and discipline
florence was strict nurses now had to be upstanding women the year before opening the school she'd
written a book with notes on nursing that served as the cornerstone of the new school's curriculum
but was also designed to educate those learning at home it sold really well and updated versions variety
still used today when training nurses on top of all this florence was also consulting with the british war office's
request for advice on army medical care over in canada i was also a consultant to the united states government and army health during
the american civil war she even educated america's first trained nurse linda richards at the
nightingale training school and not only did flora's aim to improve medical care in hospitals
she also wanted to educate the regular persons how they could best care for sick relatives and neighbours
teach them about sanitation in the household and just teach them basic first aid she sent trained nurses and work houses
in an attempt to make medical care readily available to everyone some people say this is the
earliest version of the nhs the uk's national health service by the 1880s nightingale nurses are
working at hospitals across the country slowly changing the career and what it meant to be a nurse forever
in 1883 florence became the first ever recipient of the royal red cross from her now good friend queen victoria
it was the highest of honours and the most impressive thing about all of this even before her return from the
crimea florence had been chronically ill although her illness has intrigued historians for over a hundred years
it's thought that her so-called chromium fever was a form of chronic brucellosis it was a form of infectious disease that
caused florence to be intimately bedridden for nearly three decades he was barely
able to get out of bed complaining of fever loss of appetite fatigue insomnia
irritability depression sciatica shortness of breath and heart palpitations her symptoms
wouldn't start to fade until she was in her early 60s which makes all of her accomplishments during that time from her return to the
crimea until her 60s even more impressive she did most of her work in these years
from her bed and despite this she remained at the forefront of medical and social reform
she barely let anyone help her not even letting her mother and sister come visit her during these years
but she wrote incessantly and during this time she published over 200 books reports and pamphlets
mostly on nursing including notes on nursing towards the end of her life she began struggling with her eyesight and her
memory some report her as maybe suffering with alzheimer's or dementia but she continued to work not as heavily
as before but she never stopped for years she was involved in improving the health of the british army over in
india emphasizing the need for uncontaminated water supplies over there by this point she was fully on board
with germ theory she campaigned for famine relief and improved sanctuary conditions worldwide
receiving reports from india until 1906. in 1907 she became the first woman to be
awarded the order of merit by king edwards and then three years later on the 13th of august 1910 at the age of 19
florence nightingale peacefully died in her sleep the government offered her to be buried in westminster abbey and london
a huge honour it's where pretty much only royalty and other significant british figures are buried
charles darwin stephen hawking isaac newton but the knight in our family knew that florence hated the attention she hated
the celebrities so they declined she was buried at st margaret's church in hampshire with a simple memorial
featuring just her initials fn and her dates of birth and death there's no denying that florence
nightingale was an incredible woman the world wouldn't be the world we know it to be today if she'd never existed
but she was a woman of means she was upper middle class with all the money she could ever need and i think part of the reason why she
captured the attention of the public so much was because the regular person marveled at the fact this rich woman who grew up
traveling europe and living on large estates would give up all of that just to care for people
but florence herself never saw it like that she saw her life as constraining there were so many expectations on her
as a woman to be educated but not too educated to marry a rich man and have lots of children to cook and clean and read and
embroider she never wanted any of that she wanted to be as educated as she could be
she wanted to help care for others she didn't ever want a husband she broke boundaries in a time when it
just wasn't the norm for women to do what they wanted because she felt like she had this calling from god to do it
but as with everyone in history and in present day florence lady girl was a woman of many layers
and she wasn't entirely perfect whilst many view her as a feminist icon she wasn't really for the times
she was known for criticizing women's rights activists of the time who often complained there weren't enough jobs for
women florence was upset by this because she was desperately trying to hire nurses but people didn't seem all that
interested because of this she dismissed their complaints entirely and although she had several close
friendships with women florence made it clear that she preferred the friendship of men mostly because they could get further
than a woman could help her attain her goals which i suppose makes sense because women couldn't even vote back then let
alone help her up the career ladder she wrote i've never found one woman who has altered her life by one iota for me
or my opinions which brings me as opposed to rumors of florence's sexuality
there are many people online who will fight the corner that florence was a lesbian she never married a man despite numerous
proposals she showed very little interest in men and did have very close friendships with women
but in all of my research i couldn't find anything to really prove to me that florence was a lesbian or queer in
any way she seems to just be more interested in a calling from god than pursuing any romantic relationships
maybe there might be more of an argument for her being asexual but we'll never really know for sure as much as i would love florence to join
the queer corner she just didn't seem to be interested and most people think she died a virgin
she wrote at one point that god had marked her out to be a single woman and finally i can't mention flores
nighty girl and the things she did for nursing without mentioning fellow nurse mary seacole she was a
british jamaican woman who had heard about the conditions in the crimea and applied to be sent over to help but
each application she made was rejected so at the age of 50 mary made her own way over there don't
worry i will make a full video about mary one day soon but she essentially did just as much to help british soldiers over in crimea as
florence did every soldier over there knew of mother sea cole as they called her
there were many a rumor of frosty relationships between the two with mary writing her own memoir that
she had only one friendly meeting with florence when she asked her for a bed for the night and got it
however when she tried to get closer to florence she was rebuffed and it has been inferred that racism was the problem here
florence later wrote a letter to her brother-in-law i had the greatest difficulty in repelling mrs seacole's
advances and preventing association between her and my nurses which is absolutely out of the question
anyone who employs mrs c cole will introduce much kindness all so much drunkenness and improper
conduct maybe florence just didn't like her maybe florence was a little bit racist
but other reports say that florence was actually fond of mary so once again who knows all in all florence nighter
girl changed the course of the world while she probably saved the lives of hundreds and maybe thousands of soldiers over in
the crimea advice to improve sanitation hospitals in general has probably saved millions imagine where the world would
be if florence had never been born i say it all the time that is exactly why history fascinates me so much
the entire course of the world is sometimes weighing on the shoulders of just one person what one person in life today
will change the course of the world over the next couple of centuries for better or for worse it boggles my
mind and it's important to remember that only was florence nightingale an incredibly talented nurse
it wasn't her nursing alone that changed the world it was her interest in math and statistics her willingness to learn
and her understanding of how to prevent the spread of disease in a world that didn't think along the same wavelength as her
most women would never been taught maths in this time it was only because of a father's progressiveness that she was
thank you so much for watching this video can you think of anyone else you want me to cover in the series perhaps just one
person who changed the course of history forever i love making these types of videos thank you for watching and i'll see you
in the next one bye guys
